# Supplementary material for: A splice donor variant in CCDC189 is associated with asthenospermia in Nordic Red dairy cattle
Source: BMC Genomics. 2019 Apr 11;20:286. doi: 10.1186/s12864-019-5628-y (PMC6460654; doi:10.1186/s12864-019-5628-y)
Supplement: Supplementary file 4 — Genotypes of two asthenospermic bulls. Genotypes at 41,594 SNPs for two asthenospermic bulls in plink binary format. The positions of the SNP correspond to the UMD3.1 assembly of the bovine genome. (ZIP 459 kb) [file 12864_2019_5628_MOESM4_ESM.zip]

Archive with 3 entries (3 files):
- astheno_case.bed
- astheno_case.fam
- astheno_case.bim
