# Supplementary material for: A splice donor variant in CCDC189 is associated with asthenospermia in Nordic Red dairy cattle
Source: BMC Genomics. 2019 Apr 11;20:286. doi: 10.1186/s12864-019-5628-y (PMC6460654; doi:10.1186/s12864-019-5628-y)
Supplement: Supplementary file 4 — Genotypes of two asthenospermic bulls. Genotypes at 41,594 SNPs for two asthenospermic bulls in plink binary format. The positions of the SNP correspond to the UMD3.1 assembly of the bovine genome. (ZIP 459 kb) [file 12864_2019_5628_MOESM4_ESM.zip › astheno_case.bim]

1	HAPMAP43437-BTA-101873	0	135098	A	G
1	ARS-BFGL-NGS-16466	0	267940	A	G
1	ARS-BFGL-NGS-19289	0	305793	0	A
1	HAPMAP34944-BES1_CONTIG627_190	0	393248	A	C
1	ARS-BFGL-NGS-98142	0	471078	A	G
1	HAPMAP53946-RS29015852	0	516404	A	G
1	ARS-BFGL-NGS-66449	0	571340	G	A
1	ARS-BFGL-BAC-32770	0	845494	A	G
1	ARS-BFGL-NGS-65067	0	883895	A	G
1	ARS-BFGL-BAC-31497	0	905632	G	A
1	ARS-BFGL-BAC-32722	0	929617	G	A
1	ARS-BFGL-BAC-34682	0	950841	A	G
1	ARS-BFGL-NGS-3964	0	974586	A	G
1	ARS-BFGL-NGS-98203	0	1009504	A	C
1	ARS-BFGL-BAC-36895	0	1078256	G	A
1	ARS-BFGL-BAC-2376	0	1114422	G	A
1	ARS-BFGL-BAC-31722	0	1189382	G	A
1	BTA-49284-NO-RS	0	1209308	G	C
1	ARS-BFGL-BAC-6557	0	1234172	A	C
1	ARS-BFGL-BAC-7196	0	1264369	A	C
1	ARS-BFGL-BAC-12931	0	1288510	G	A
1	ARS-BFGL-BAC-14857	0	1336351	A	G
1	HAPMAP53766-SS46526150	0	1359951	A	G
1	ARS-BFGL-NGS-62826	0	1436503	A	G
1	BTA-39394-NO-RS	0	1513277	G	A
1	ARS-BFGL-NGS-109301	0	1543411	A	G
1	ARS-BFGL-NGS-105306	0	1582828	G	A
1	ARS-BFGL-NGS-87636	0	1603944	0	G
1	HAPMAP24070-BTA-123581	0	1625471	A	C
1	ARS-BFGL-NGS-39992	0	1668494	G	A
1	ARS-BFGL-BAC-754	0	1712261	0	G
1	ARS-BFGL-BAC-13059	0	1760113	C	A
1	ARS-BFGL-BAC-14930	0	1782724	A	G
1	ARS-BFGL-BAC-15552	0	1805584	G	A
1	ARS-BFGL-BAC-15580	0	1828653	G	C
1	ARS-BFGL-NGS-11433	0	1851399	G	A
1	ARS-BFGL-NGS-25183	0	1896112	G	A
1	ARS-BFGL-NGS-76349	0	1921756	A	G
1	ARS-BFGL-BAC-16253	0	1953465	A	G
1	ARS-BFGL-BAC-7317	0	1983902	G	A
1	ARS-BFGL-BAC-11152	0	2013659	0	G
1	ARS-BFGL-NGS-29653	0	2049400	A	G
1	ARS-BFGL-BAC-14982	0	2089647	A	G
1	BTA-120704-NO-RS	0	2128924	A	G
1	ARS-BFGL-BAC-6733	0	2173375	A	C
1	ARS-BFGL-NGS-85297	0	2211567	A	G
1	ARS-BFGL-NGS-16727	0	2291153	A	G
1	ARS-BFGL-NGS-71085	0	2393763	A	G
1	ARS-BFGL-NGS-21352	0	2415018	A	C
1	ARS-BFGL-NGS-103391	0	2462297	A	G
1	ARS-BFGL-NGS-22858	0	2524748	G	A
1	ARS-BFGL-NGS-92033	0	2582894	A	C
1	ARS-BFGL-NGS-89044	0	2645246	A	G
1	ARS-BFGL-NGS-79093	0	2676888	A	G
1	ARS-BFGL-NGS-58892	0	2714141	G	A
1	ARS-BFGL-NGS-98287	0	2749920	G	A
1	BTB-00001612	0	2771830	C	A
1	HAPMAP53592-RS29009975	0	2799458	G	A
1	ARS-BFGL-NGS-15775	0	2847001	A	G
1	ARS-BFGL-NGS-59192	0	2886955	A	G
1	ARS-BFGL-NGS-37412	0	2977063	A	G
1	ARS-BFGL-NGS-16784	0	3010948	G	A
1	BTB-02081949	0	3079342	A	G
1	BTB-00001074	0	3116101	G	A
1	ARS-BFGL-NGS-43924	0	3148834	A	G
1	ARS-BFGL-NGS-30999	0	3197378	G	A
1	HAPMAP57114-RS29012843	0	3248926	G	A
1	ARS-USMARC-PARENT-DQ381153-RS2	0	3249057	C	A
1	ARS-BFGL-NGS-37505	0	3295844	A	G
1	ARS-BFGL-NGS-75879	0	3322254	0	A
1	ARS-BFGL-NGS-107481	0	3343059	A	G
1	ARS-BFGL-NGS-108686	0	3377291	C	A
1	BTA-31687-NO-RS	0	3404571	A	G
1	ARS-BFGL-NGS-36096	0	3433611	A	G
1	BTA-32603-NO-RS	0	3459530	A	G
1	ARS-BFGL-NGS-109014	0	3495838	G	A
1	ARS-BFGL-NGS-69957	0	3541738	C	A
1	ARS-BFGL-NGS-43005	0	3568205	G	A
1	HAPMAP59750-RS29024375	0	3601437	G	A
1	BTB-00002335	0	3628012	G	A
1	ARS-BFGL-NGS-107287	0	3649944	A	G
1	HAPMAP42514-BTA-33574	0	3687110	G	A
1	ARS-BFGL-NGS-81011	0	3792863	A	G
1	BTB-00003162	0	3846214	A	C
1	BTB-00002966	0	3913742	G	A
1	ARS-BFGL-BAC-15173	0	3953844	G	C
1	BTB-00002874	0	3999035	A	G
1	BTA-34568-NO-RS	0	4029125	A	G
1	BTA-33606-NO-RS	0	4076896	G	A
1	BTB-00002687	0	4104195	G	A
1	BTB-01747944	0	4282516	C	A
1	BTB-01991572	0	4290404	A	G
1	BTB-02105769	0	4311365	A	G
1	ARS-BFGL-NGS-65157	0	4348137	G	A
1	BTB-01996267	0	4451105	C	A
1	HAPMAP38555-BTA-101264	0	4602508	C	A
1	BTB-01160486	0	4648383	G	A
1	HAPMAP60540-RS29021339	0	4727118	A	C
1	BTB-01160333	0	4755056	A	G
1	HAPMAP60652-RS29022048	0	4784221	A	C
1	BTB-01160026	0	4933748	G	A
1	BTB-01159966	0	4986591	A	G
1	HAPMAP44178-BTA-101248	0	5010974	A	G
1	BTB-01728863	0	5179453	A	G
1	BTB-00003983	0	5215680	G	A
1	ARS-BFGL-NGS-100349	0	5319965	A	G
1	BTB-00003770	0	5398072	A	C
1	BTB-00003715	0	5428215	A	G
1	HAPMAP38892-BTA-36614	0	5496635	C	A
1	BTB-00003652	0	5519845	A	G
1	BTA-120711-NO-RS	0	5541297	G	A
1	BTA-36594-NO-RS	0	5568133	A	G
1	BTA-35637-NO-RS	0	5610335	A	G
1	BTA-35598-NO-RS	0	5712202	A	G
1	HAPMAP58931-RS29010773	0	5741816	A	G
1	BTA-15152-RS29026517	0	5776974	A	G
1	BTB-01560572	0	5821018	A	G
1	BTB-01560539	0	5849779	A	G
1	BTB-01560502	0	5880498	A	G
1	HAPMAP36132-SCAFFOLD45728_8109	0	5906404	G	A
1	ARS-BFGL-NGS-28832	0	5962522	A	G
1	BTB-01489336	0	5997487	A	G
1	HAPMAP51901-BTA-42438	0	6187555	A	G
1	BTA-43315-NO-RS	0	6254730	G	A
1	ARS-BFGL-NGS-41525	0	6383413	G	A
1	HAPMAP34831-BES10_CONTIG712_10	0	6432366	A	G
1	UA-IFASA-8265	0	6492449	G	A
1	BTA-44295-NO-RS	0	6526757	G	A
1	BTA-44308-NO-RS	0	6565463	A	C
1	BTA-45181-NO-RS	0	6623322	A	G
1	BTA-45221-NO-RS	0	6674252	G	A
1	HAPMAP39203-BTA-46163	0	6821798	A	C
1	ARS-BFGL-NGS-96381	0	6846585	G	A
1	BTA-46228-NO-RS	0	6882069	G	A
1	BTA-46243-NO-RS	0	6940697	C	A
1	BTA-47159-NO-RS	0	6967148	G	A
1	BTA-16441-NO-RS	0	7013625	A	G
1	ARS-BFGL-NGS-62077	0	7035977	C	A
1	BTB-00004951	0	7162655	A	C
1	ARS-BFGL-NGS-38621	0	7212793	A	G
1	ARS-BFGL-NGS-103833	0	7260284	A	G
1	HAPMAP44081-BTA-48210	0	7297592	A	G
1	BTA-48234-NO-RS	0	7370460	A	G
1	BTA-29644-NO-RS	0	7405025	C	A
1	HAPMAP48967-BTA-97940	0	7483936	A	G
1	BTB-01493780	0	7530524	G	A
1	HAPMAP48369-BTA-50306	0	7627111	G	A
1	BTA-50285-NO-RS	0	7669386	G	A
1	HAPMAP41255-BTA-40460	0	7706031	A	G
1	BTA-114657-NO-RS	0	7728571	G	A
1	BTA-114662-NO-RS	0	7782816	A	G
1	ARS-BFGL-NGS-105113	0	7943430	A	G
1	ARS-BFGL-NGS-44292	0	8054589	A	G
1	ARS-BFGL-BAC-32146	0	8132280	A	G
1	HAPMAP42827-BTA-116887	0	8148041	G	A
1	BTA-116886-NO-RS	0	8169172	G	A
1	ARS-BFGL-NGS-109383	0	8217339	G	A
1	HAPMAP54851-RS29025437	0	8286930	A	G
1	BTA-94232-NO-RS	0	8377141	A	G
1	BTA-120428-NO-RS	0	8519686	A	G
1	HAPMAP49483-BTA-120432	0	8627862	A	G
1	HAPMAP59566-RS29024165	0	8837296	A	G
1	BTA-120430-NO-RS	0	8895681	A	G
1	HAPMAP58026-SS46526282	0	8963404	G	A
1	HAPMAP52559-RS29015773	0	8998063	C	A
1	ARS-BFGL-NGS-40533	0	9072009	A	G
1	ARS-BFGL-NGS-14644	0	9114098	G	A
1	HAPMAP39995-BTA-39516	0	9323844	A	C
1	HAPMAP50953-BTA-39491	0	9375752	A	G
1	BTA-38496-NO-RS	0	9404794	A	G
1	HAPMAP54975-RS29019203	0	9636803	G	A
1	HAPMAP49138-BTA-37549	0	9768177	A	G
1	UA-IFASA-5979	0	9852144	G	A
1	ARS-BFGL-NGS-548	0	9900095	A	G
1	ARS-BFGL-NGS-43310	0	9940497	G	A
1	ARS-BFGL-NGS-1296	0	9942902	A	G
1	HAPMAP38887-BTA-22281	0	9982398	C	A
1	HAPMAP57724-RS29022825	0	10056851	A	G
1	HAPMAP44892-BTA-50337	0	10102749	G	C
1	BTA-50328-NO-RS	0	10125531	G	A
1	ARS-BFGL-NGS-108684	0	10149581	C	A
1	HAPMAP25334-BTA-160518	0	10274301	G	A
1	HAPMAP51416-BTA-19350	0	10416295	A	G
1	HAPMAP49509-BTA-17127	0	10587853	0	G
1	BTA-122626-NO-RS	0	10643238	G	A
1	ARS-BFGL-NGS-36767	0	10776728	A	G
1	HAPMAP40304-BTA-17131	0	10848225	C	A
1	HAPMAP38737-BTA-22640	0	11023298	A	C
1	ARS-BFGL-BAC-6567	0	11109125	0	G
1	HAPMAP54322-RS29009637	0	11158004	A	G
1	BTA-22639-NO-RS	0	11255831	G	A
1	HAPMAP40340-BTA-19161	0	11290827	A	G
1	HAPMAP55642-RS29027263	0	11379578	A	G
1	BTA-29334-NO-RS	0	11400265	T	A
1	HAPMAP50731-BTA-55344	0	11603310	A	G
1	BTA-55326-NO-RS	0	11635104	C	A
1	BTA-54331-NO-RS	0	11818998	A	T
1	HAPMAP55464-RS29015665	0	11865992	G	A
1	BTA-54318-NO-RS	0	11887794	A	G
1	HAPMAP24370-BTA-123717	0	11982766	C	A
1	BTB-00005611	0	12196038	A	G
1	ARS-BFGL-NGS-28701	0	12223821	A	G
1	ARS-BFGL-BAC-14244	0	12342374	G	A
1	HAPMAP38791-BTA-89194	0	12587339	C	A
1	ARS-BFGL-BAC-11044	0	12805406	G	A
1	ARS-BFGL-BAC-11034	0	12839893	A	G
1	ARS-BFGL-BAC-685	0	12996787	G	A
1	BTA-93452-NO-RS	0	13019983	G	A
1	HAPMAP24222-BTA-88936	0	13089432	C	A
1	ARS-BFGL-NGS-21333	0	13304658	A	G
1	BTA-89311-NO-RS	0	13376687	A	G
1	HAPMAP38049-BTA-104527	0	13462673	A	C
1	BTA-103292-NO-RS	0	13979316	A	G
1	ARS-BFGL-NGS-26402	0	14025660	A	G
1	HAPMAP24335-BTA-127763	0	14064065	C	A
1	ARS-BFGL-BAC-14883	0	14102864	G	A
1	ARS-BFGL-NGS-104754	0	14260986	A	G
1	DIAS-91	0	14350694	0	C
1	HAPMAP52363-RS29013338	0	14417802	C	A
1	ARS-BFGL-NGS-107530	0	14468037	G	A
1	BTB-01807638	0	14502746	A	G
1	BTB-00502293	0	14587033	A	G
1	BTB-00502247	0	14626307	C	A
1	BTB-00502081	0	14669727	G	A
1	BTA-97382-NO-RS	0	14708162	A	G
1	ARS-BFGL-BAC-12976	0	14762256	G	C
1	BTB-01224604	0	14853644	G	A
1	HAPMAP50227-BTA-113868	0	14909272	A	G
1	ARS-BFGL-NGS-78179	0	15048776	G	A
1	ARS-BFGL-NGS-102441	0	15071831	C	A
1	ARS-BFGL-BAC-13008	0	15091381	G	A
1	BTA-113886-NO-RS	0	15122719	G	A
1	BTB-01225435	0	15188359	G	A
1	BTA-28351-NO-RS	0	15424055	0	G
1	ARS-BFGL-NGS-35955	0	15506990	0	G
1	HAPMAP58809-RS29017514	0	15528039	A	G
1	BTB-01193748	0	15562295	C	A
1	BTB-01193581	0	15605365	G	A
1	BTB-00569345	0	15646164	G	A
1	ARS-BFGL-NGS-95377	0	15677492	A	G
1	BTB-00569130	0	15713535	0	G
1	ARS-BFGL-NGS-109692	0	15796320	G	A
1	HAPMAP41782-BTA-16216	0	15853040	G	A
1	BTB-01999110	0	15893046	G	A
1	ARS-BFGL-NGS-32422	0	15937076	C	A
1	UA-IFASA-6298	0	15976386	A	G
1	BTA-110801-NO-RS	0	16094228	A	G
1	HAPMAP50624-BTA-22932	0	16145053	G	A
1	BTB-01919348	0	16196001	C	A
1	BTB-01084253	0	16245203	A	C
1	BTB-01084177	0	16277524	A	G
1	BTB-01084226	0	16367685	0	A
1	BTB-01083987	0	16452185	G	A
1	HAPMAP51162-BTA-118728	0	16477085	G	A
1	ARS-BFGL-NGS-22727	0	16525498	A	C
1	BTB-01872049	0	16585111	A	G
1	BTA-118719-NO-RS	0	16673009	C	A
1	HAPMAP60239-RS29019581	0	16715975	G	A
1	HAPMAP25883-BTA-155422	0	16797316	0	G
1	BTB-00757868	0	16886289	A	G
1	BTB-00757888	0	16923285	G	A
1	ARS-BFGL-NGS-51809	0	16963232	G	A
1	HAPMAP55434-RS29009793	0	17021138	A	G
1	ARS-BFGL-BAC-11101	0	17050262	G	A
1	HAPMAP44195-BTA-112008	0	17124625	A	G
1	HAPMAP54349-RS29011587	0	17160556	G	A
1	HAPMAP48613-BTA-112066	0	17296638	A	G
1	BTA-20344-NO-RS	0	17330771	A	G
1	BTB-01846351	0	17358448	0	G
1	HAPMAP44269-BTA-67047	0	17504974	G	A
1	ARS-BFGL-NGS-104769	0	17641624	G	A
1	ARS-BFGL-NGS-26632	0	17790637	A	G
1	HAPMAP28603-BTA-123758	0	17930486	G	C
1	ARS-BFGL-NGS-99611	0	18002981	G	A
1	BTB-01511592	0	18028700	G	A
1	BTB-01511695	0	18099231	A	G
1	BTB-01511764	0	18131757	G	A
1	BTB-01931918	0	18170722	G	A
1	HAPMAP60697-RS29009870	0	18188932	A	C
1	HAPMAP50395-BTA-57301	0	18231821	A	G
1	HAPMAP33466-BTA-107178	0	18285474	G	A
1	HAPMAP32384-BTA-160993	0	18437724	0	A
1	BTB-01342789	0	18508517	A	G
1	HAPMAP47551-BTA-25902	0	18578077	A	G
1	BTA-26174-NO-RS	0	18724083	A	G
1	ARS-BFGL-BAC-6686	0	18831871	C	A
1	ARS-BFGL-NGS-94650	0	18909161	A	G
1	BTA-39402-NO-RS	0	19036300	A	G
1	ARS-BFGL-NGS-1416	0	19142015	A	G
1	ARS-BFGL-NGS-29732	0	19182174	A	G
1	HAPMAP38278-BTA-104803	0	19431193	A	C
1	BTA-119061-NO-RS	0	19592552	C	A
1	BTA-39399-NO-RS	0	19641727	A	G
1	UA-IFASA-3994	0	19667901	C	A
1	ARS-BFGL-BAC-11761	0	19709807	G	A
1	HAPMAP43257-BTA-39396	0	19743015	G	A
1	ARS-BFGL-BAC-11750	0	19778380	A	G
1	HAPMAP49594-BTA-39447	0	20165566	A	G
1	ARS-BFGL-BAC-15578	0	20192420	A	G
1	ARS-BFGL-NGS-10334	0	20213558	A	C
1	BTA-39438-NO-RS	0	20296459	A	C
1	HAPMAP52794-RS29023743	0	20503996	A	G
1	HAPMAP54489-RS29018413	0	20594409	A	G
1	HAPMAP60044-RS29010295	0	20634675	G	A
1	HAPMAP26189-BTA-157760	0	20676181	A	G
1	ARS-BFGL-NGS-68915	0	20697089	G	A
1	UA-IFASA-1500	0	20775439	A	G
1	UA-IFASA-9700	0	20808469	A	G
1	HAPMAP39987-BTA-25749	0	20849417	C	A
1	ARS-BFGL-NGS-41203	0	20956918	G	A
1	HAPMAP26436-BTA-152791	0	20999269	0	A
1	HAPMAP49929-BTA-24619	0	21033225	G	A
1	BTB-01332064	0	21057186	0	A
1	HAPMAP53902-RS29027390	0	21224496	G	A
1	BTB-01332122	0	21264221	A	C
1	BTB-01210202	0	21330326	A	G
1	BTB-01210232	0	21429051	A	G
1	BTB-01116126	0	21574286	A	G
1	BTB-01116136	0	21600761	A	C
1	HAPMAP42716-BTA-88423	0	21629263	G	A
1	BTB-01116164	0	21656798	A	G
1	DPI-50	0	21693513	G	A
1	BTB-01897472	0	21714209	G	A
1	BTB-01798639	0	21747892	A	G
1	BTA-07140-RS29026807	0	21772072	A	C
1	BTB-01116193	0	21800968	A	G
1	ARS-BFGL-NGS-51361	0	21864313	T	A
1	ARS-BFGL-BAC-15637	0	21925903	A	G
1	UA-IFASA-9053	0	21965277	A	G
1	HAPMAP26157-BTA-148092	0	21992025	G	A
1	BTB-00010729	0	22074275	G	A
1	BTA-59229-NO-RS	0	22110938	G	A
1	BTB-00010930	0	22148647	G	A
1	HAPMAP58795-RS29016849	0	22387382	G	A
1	BTA-120720-NO-RS	0	22407486	G	A
1	BTB-00008450	0	22434512	0	A
1	BTB-00011076	0	22510052	C	A
1	BTB-01668820	0	22590942	G	A
1	BTB-02025707	0	22630942	A	G
1	BTB-01437861	0	22662759	G	A
1	BTB-01438016	0	22823600	C	A
1	ARS-BFGL-NGS-46591	0	22863734	T	A
1	HAPMAP52694-RS29013683	0	22943646	0	C
1	ARS-BFGL-NGS-97225	0	22985729	G	A
1	BTB-01153475	0	23071253	G	A
1	BTB-01153166	0	23127016	A	G
1	ARS-BFGL-NGS-29682	0	23170625	A	G
1	BTB-01153206	0	23255987	C	G
1	BTB-01153241	0	23307655	G	A
1	HAPMAP32844-BTA-151959	0	23374361	G	A
1	BTB-01821892	0	23421942	A	G
1	BTB-01885509	0	23445630	G	A
1	HAPMAP60828-RS29019992	0	23611389	A	C
1	ARS-BFGL-BAC-6737	0	23680672	A	G
1	BTA-49255-NO-RS	0	23713018	C	A
1	BTA-49259-NO-RS	0	23734326	A	G
1	ARS-BFGL-BAC-6735	0	23756881	0	C
1	BTA-49269-NO-RS	0	23794188	G	A
1	HAPMAP39273-BTA-49264	0	23847228	A	C
1	BTB-01976950	0	23869907	A	G
1	BTB-00007697	0	23920676	A	G
1	BTB-00007705	0	23938895	G	A
1	ARS-BFGL-NGS-103546	0	23973432	A	G
1	UA-IFASA-5116	0	24001042	A	G
1	BTB-00007842	0	24032482	0	C
1	HAPMAP52764-RS29022780	0	24143414	C	A
1	BTA-39462-NO-RS	0	24166595	G	A
1	BTB-00008090	0	24196197	A	G
1	BTA-49236-NO-RS	0	24255576	A	G
1	BTB-00008277	0	24278057	C	A
1	HAPMAP52220-RS29016259	0	24302207	C	A
1	BTA-15153-RS29026518	0	24360390	G	A
1	HAPMAP54584-RS29014870	0	24430863	G	A
1	BTB-00014074	0	24503396	A	G
1	BTB-00010532	0	24692046	C	A
1	ARS-BFGL-BAC-14984	0	24735033	G	A
1	BTB-00010474	0	24757983	G	A
1	ARS-BFGL-NGS-85045	0	24779790	G	A
1	HAPMAP39274-BTA-49324	0	24802375	C	A
1	BTB-00010021	0	24880710	G	A
1	BTA-49319-NO-RS	0	24920136	C	A
1	HAPMAP53715-RS29017639	0	24982221	A	G
1	BTB-00009762	0	25010799	A	C
1	ARS-BFGL-NGS-82685	0	25049866	A	G
1	BTA-49297-NO-RS	0	25122738	0	G
1	BTA-49289-NO-RS	0	25154731	A	G
1	HAPMAP50707-BTA-49285	0	25271869	A	G
1	ARS-BFGL-BAC-13086	0	25289457	C	G
1	BTA-49283-NO-RS	0	25426409	G	A
1	ARS-BFGL-BAC-16299	0	25471181	0	G
1	BTB-00009327	0	25542671	C	A
1	BTB-00009271	0	25576064	A	G
1	BTB-00009232	0	25607948	A	G
1	ARS-BFGL-NGS-20807	0	25647321	A	G
1	BTB-00009156	0	25685179	A	G
1	HAPMAP26753-BTA-158146	0	25789986	A	G
1	BTA-114108-NO-RS	0	25889667	A	C
1	ARS-BFGL-NGS-20230	0	25964080	A	G
1	ARS-BFGL-NGS-36242	0	26038159	G	A
1	ARS-BFGL-NGS-50954	0	26063684	G	C
1	ARS-BFGL-NGS-62746	0	26127654	0	C
1	BTB-01484696	0	26150433	G	A
1	ARS-BFGL-BAC-13724	0	26223335	A	G
1	HAPMAP52417-RS29016891	0	26259422	A	C
1	HAPMAP50927-BTA-28806	0	26307924	G	A
1	HAPMAP59621-RS29013246	0	26393362	G	A
1	ARS-BFGL-NGS-11151	0	26425477	A	G
1	ARS-BFGL-BAC-13744	0	26644526	A	G
1	BTB-01265899	0	26674804	A	C
1	ARS-BFGL-BAC-5834	0	26710358	C	A
1	BTB-01265720	0	26821811	A	G
1	BTB-01533869	0	26920553	A	C
1	BTA-108804-NO-RS	0	27034490	A	G
1	HAPMAP29626-BTA-155192	0	27057982	T	A
1	HAPMAP42876-BTA-23541	0	27145992	G	A
1	BTB-00011494	0	27324745	A	G
1	ARS-BFGL-NGS-46004	0	27357510	G	C
1	BTB-01285304	0	27761036	A	G
1	BTB-01285382	0	27786985	A	G
1	BTB-01285492	0	27816806	A	G
1	BTB-01285855	0	28034525	A	G
1	BTB-01285931	0	28111487	A	C
1	BTB-01334086	0	28188573	A	G
1	BTB-01334105	0	28216247	C	A
1	BTB-01333903	0	28362687	G	A
1	BTB-01333940	0	28413168	A	G
1	HAPMAP28062-BTA-163502	0	28485185	0	A
1	BTB-00012150	0	28572974	G	A
1	BTB-00012128	0	28599381	C	A
1	ARS-BFGL-BAC-14387	0	28622946	G	A
1	BTB-00011988	0	28648176	A	G
1	ARS-BFGL-NGS-20624	0	28675718	A	T
1	ARS-BFGL-BAC-15059	0	28868362	A	C
1	BTB-00012425	0	28978223	G	A
1	BTB-00012448	0	29004968	A	C
1	BTB-01734615	0	29049389	C	A
1	BTB-01734642	0	29073969	C	A
1	ARS-BFGL-NGS-108911	0	29095768	G	A
1	ARS-BFGL-NGS-100058	0	29130628	G	A
1	ARS-BFGL-NGS-74692	0	29151717	C	A
1	BTB-00012560	0	29195211	G	A
1	HAPMAP40010-BTA-59286	0	29242993	C	A
1	ARS-BFGL-BAC-11193	0	29303546	G	A
1	ARS-BFGL-NGS-24142	0	29420091	A	G
1	ARS-BFGL-NGS-101348	0	29454246	G	A
1	BTB-00013095	0	29624956	A	G
1	BTB-02049040	0	29696010	G	A
1	BTB-00013185	0	29703470	A	C
1	ARS-BFGL-BAC-7359	0	29763188	A	G
1	BTA-59299-NO-RS	0	29807709	A	G
1	BTB-00013370	0	29849130	0	A
1	BTB-00013460	0	29917811	G	A
1	ARS-BFGL-BAC-7369	0	29984406	A	C
1	ARS-BFGL-NGS-14285	0	30024945	A	G
1	BTB-01370718	0	30156822	G	A
1	BTB-01884758	0	30185657	A	C
1	BTB-01490065	0	30224415	G	A
1	ARS-BFGL-NGS-73149	0	30259943	G	A
1	BTA-97531-NO-RS	0	30333360	A	G
1	BTB-01490270	0	30414871	A	G
1	BTA-18114-NO-RS	0	30543596	A	G
1	ARS-BFGL-NGS-40158	0	30570926	G	A
1	ARS-BFGL-BAC-11830	0	30606444	A	G
1	BTB-01303393	0	30655372	G	A
1	BTB-01303334	0	30701874	A	C
1	BTA-87372-NO-RS	0	30724028	G	A
1	HAPMAP32039-BTA-131798	0	30813844	G	A
1	HAPMAP50687-BTA-41950	0	30865885	G	A
1	BTB-00013894	0	30987508	A	C
1	ARS-BFGL-NGS-97949	0	31013633	A	G
1	BTA-110980-NO-RS	0	31173269	G	A
1	BTB-01653794	0	31239593	G	A
1	BTB-01335754	0	31269020	A	G
1	BTB-01335860	0	31325294	G	A
1	HAPMAP33671-BTA-153460	0	31407370	A	G
1	ARS-BFGL-NGS-11623	0	31551425	A	G
1	BTB-01843131	0	31659179	G	A
1	ARS-BFGL-NGS-80747	0	31700738	A	G
1	BTB-01955576	0	31815750	A	G
1	BTB-01755357	0	31870106	A	G
1	HAPMAP43017-BTA-69173	0	32036293	A	G
1	BTB-00014368	0	32078797	A	G
1	ARS-BFGL-NGS-1179	0	32115552	A	C
1	BTB-00014413	0	32138151	A	G
1	BTB-00014500	0	32207504	C	A
1	BTB-00014527	0	32251123	A	C
1	HAPMAP38175-BTA-69177	0	32309198	C	A
1	BTB-00014686	0	32411801	G	A
1	BTB-00014722	0	32449976	A	G
1	BTB-00014929	0	32558213	G	A
1	BTB-00015102	0	32598751	A	G
1	BTB-00015164	0	32700496	C	A
1	HAPMAP58994-RS29021251	0	32738897	G	A
1	HAPMAP40138-BTA-69192	0	32781614	0	C
1	ARS-BFGL-NGS-19127	0	32883377	G	C
1	BTB-00016647	0	32905173	C	A
1	BTA-69212-NO-RS	0	32961952	A	C
1	HAPMAP32679-BTA-69218	0	33004440	0	A
1	BTB-00015939	0	33036107	C	A
1	BTB-00015961	0	33068789	A	G
1	BTB-00016058	0	33098389	G	A
1	HAPMAP48855-BTA-69221	0	33125906	G	A
1	BTA-69226-NO-RS	0	33176151	G	A
1	BTA-69229-NO-RS	0	33224566	0	A
1	BTB-00901823	0	33284142	A	G
1	BTB-00902144	0	33407744	G	A
1	ARS-BFGL-NGS-45064	0	33487311	A	C
1	HAPMAP43403-BTA-91448	0	33535419	A	G
1	BTB-01419032	0	33561227	A	G
1	BTA-91456-NO-RS	0	33593708	A	G
1	HAPMAP34824-BES10_CONTIG592_45	0	33641578	C	A
1	BTB-01419286	0	33673851	G	A
1	BTA-60805-NO-RS	0	33752708	T	A
1	BTB-00929993	0	33806073	G	A
1	ARS-BFGL-BAC-11852	0	33883601	T	A
1	HAPMAP55373-RS29027574	0	33933829	G	A
1	BTB-00930093	0	33970922	A	C
1	BTB-00930215	0	33995685	A	G
1	BTB-00930351	0	34033754	A	G
1	HAPMAP49364-BTA-89353	0	34076119	A	G
1	BTB-01965833	0	34179096	G	A
1	BTB-01965810	0	34202504	A	G
1	HAPMAP43629-BTA-60810	0	34240957	G	A
1	BTB-00930398	0	34274411	0	A
1	BTB-01211075	0	34304788	A	G
1	HAPMAP47907-BTA-29493	0	34337867	G	A
1	HAPMAP43823-BTA-27227	0	34362750	G	A
1	BTB-01890914	0	34386012	A	G
1	UA-IFASA-4161	0	34407892	G	A
1	ARS-BFGL-BAC-12481	0	34492226	C	A
1	BTB-00017000	0	34515637	G	A
1	BTA-79188-NO-RS	0	34562999	A	G
1	BTB-01210806	0	34635120	G	A
1	BTB-01210766	0	34679130	A	C
1	BTA-111133-NO-RS	0	34734151	G	A
1	ARS-BFGL-NGS-100434	0	34864497	G	A
1	BTB-00016718	0	34903570	G	A
1	BTB-00016701	0	34934516	A	G
1	ARS-BFGL-NGS-28489	0	34970709	A	G
1	DPI-55	0	35014129	G	A
1	HAPMAP32018-BTA-123851	0	35157504	A	G
1	BTB-00016898	0	35314693	A	G
1	BTB-00016906	0	35367693	A	G
1	ARS-BFGL-NGS-60721	0	35406392	G	A
1	HAPMAP24792-BTA-123860	0	35561495	0	G
1	DPI-2	0	35604177	A	C
1	BTA-79199-NO-RS	0	35631308	G	A
1	ARS-BFGL-BAC-837	0	35692760	A	G
1	BTB-00017157	0	35812530	A	G
1	HAPMAP40144-BTA-79228	0	35892692	C	A
1	HAPMAP41641-BTA-79222	0	35952652	A	G
1	BTB-00017988	0	35993477	G	A
1	HAPMAP57330-RS29009759	0	36086641	G	A
1	BTA-79216-NO-RS	0	36119886	A	G
1	HAPMAP48471-BTA-79215	0	36161750	A	G
1	ARS-BFGL-BAC-11284	0	36209316	T	A
1	HAPMAP50474-BTA-79209	0	36267086	A	G
1	BTB-00017422	0	36293997	A	G
1	ARS-BFGL-BAC-11294	0	36319993	0	G
1	BTA-79205-NO-RS	0	36374201	A	C
1	HAPMAP43356-BTA-79201	0	36399349	G	A
1	ARS-BFGL-NGS-44057	0	36636902	A	G
1	ARS-BFGL-NGS-38419	0	36664556	C	A
1	HAPMAP49369-BTA-89952	0	36824286	A	G
1	BTA-115758-NO-RS	0	36903496	0	G
1	BTA-111758-NO-RS	0	36944051	0	G
1	DPI-27	0	36985868	G	A
1	DPI-28	0	37046480	G	A
1	HAPMAP46343-BTA-111768	0	37117597	A	T
1	BTA-111771-NO-RS	0	37174447	A	G
1	ARS-BFGL-NGS-84905	0	37209389	A	G
1	BTA-120277-NO-RS	0	37245658	C	A
1	ARS-BFGL-NGS-12168	0	37321005	A	G
1	ARS-BFGL-BAC-14429	0	37355979	A	G
1	HAPMAP39875-BTA-97144	0	37385708	A	C
1	HAPMAP29197-BTA-97143	0	37430753	A	T
1	HAPMAP42111-BTA-122184	0	37500892	A	G
1	ARS-BFGL-NGS-23720	0	37542495	C	A
1	ARS-BFGL-NGS-53463	0	37677212	A	G
1	ARS-BFGL-NGS-64136	0	37833148	0	C
1	ARS-BFGL-NGS-100005	0	37862758	G	A
1	BTA-115317-NO-RS	0	38098101	0	A
1	ARS-BFGL-NGS-42813	0	38230818	A	G
1	ARS-BFGL-NGS-85768	0	38307976	A	G
1	HAPMAP51081-BTA-89053	0	38378215	G	A
1	ARS-BFGL-NGS-97815	0	38624975	G	A
1	BTA-07775-NO-RS	0	38649369	A	G
1	ARS-BFGL-NGS-26011	0	38908284	G	A
1	BTA-96881-NO-RS	0	38982951	A	G
1	ARS-BFGL-NGS-84347	0	39083240	A	G
1	HAPMAP47738-BTA-79246	0	39259346	A	G
1	ARS-BFGL-BAC-12579	0	39339779	A	G
1	BTB-01810584	0	39538704	G	A
1	ARS-BFGL-NGS-107020	0	39572166	G	A
1	BTB-00018760	0	39653311	A	G
1	HAPMAP38790-BTA-87413	0	39692931	A	C
1	ARS-BFGL-BAC-13195	0	39754319	G	A
1	BTB-01806368	0	39779727	A	G
1	ARS-BFGL-NGS-34353	0	39813886	A	G
1	BTB-00018513	0	39840805	A	G
1	BTB-00018431	0	39902902	G	A
1	BTB-00018408	0	39922217	G	A
1	BTB-00018345	0	39973939	0	C
1	BTB-01249999	0	40046179	A	G
1	BTA-117821-NO-RS	0	40078462	A	G
1	ARS-BFGL-NGS-86662	0	40206017	A	C
1	ARS-BFGL-BAC-13216	0	40258896	A	G
1	ARS-BFGL-NGS-23908	0	40323085	A	G
1	BTB-01250420	0	40353369	G	A
1	HAPMAP45471-BTA-117823	0	40379850	G	C
1	BTB-01952363	0	40465985	A	G
1	BTA-111731-NO-RS	0	40495849	A	C
1	ARS-BFGL-NGS-32825	0	40540792	G	A
1	BTB-01462455	0	40589118	A	G
1	HAPMAP34927-BES7_CONTIG453_116	0	40621580	G	C
1	HAPMAP38709-BTA-88324	0	40656841	A	C
1	BTB-01555269	0	40794773	G	A
1	BTB-01555328	0	40830066	A	G
1	ARS-BFGL-NGS-104431	0	40854754	C	A
1	ARS-BFGL-NGS-45335	0	40879690	A	G
1	BTB-01135685	0	41000663	A	C
1	BTB-01135743	0	41067306	G	A
1	HAPMAP23514-BTA-150593	0	41089334	A	C
1	HAPMAP47786-BTA-95575	0	41191350	A	G
1	BTA-95584-NO-RS	0	41315418	G	A
1	HAPMAP38486-BTA-30602	0	41379300	A	C
1	HAPMAP38103-BTA-28646	0	41417336	A	C
1	HAPMAP33759-BTA-160998	0	41441063	G	A
1	BTB-01848824	0	41465449	A	C
1	BTA-122159-NO-RS	0	41490266	G	A
1	BTB-01136210	0	41516238	G	A
1	BTA-95587-NO-RS	0	41547005	A	G
1	ARS-BFGL-NGS-106725	0	41577955	G	A
1	HAPMAP54599-RS29019617	0	41608221	A	G
1	ARS-BFGL-NGS-23369	0	41639553	G	A
1	ARS-BFGL-NGS-63816	0	41756440	G	A
1	HAPMAP52536-RS29011297	0	41785203	C	A
1	HAPMAP48210-BTA-120730	0	41834501	A	G
1	ARS-BFGL-NGS-106432	0	41893320	A	G
1	ARS-BFGL-BAC-15157	0	41913980	A	G
1	ARS-BFGL-NGS-43530	0	41955764	0	G
1	HAPMAP50812-BTA-89669	0	41976576	A	G
1	BTB-01708786	0	42142033	G	A
1	ARS-BFGL-NGS-56548	0	42190693	A	G
1	BTB-02094179	0	42227217	G	A
1	BTB-01955018	0	42265516	A	G
1	BTA-104608-NO-RS	0	42295681	T	A
1	ARS-BFGL-NGS-81807	0	42313742	G	A
1	ARS-BFGL-NGS-75560	0	42345465	C	A
1	BTB-01567958	0	42370661	A	G
1	BTA-27636-NO-RS	0	42434198	A	G
1	BTB-00019569	0	42464966	0	G
1	BTB-00019582	0	42493010	G	A
1	ARS-BFGL-NGS-10059	0	42542346	G	A
1	BTA-89689-NO-RS	0	42570535	A	G
1	HAPMAP53820-RS29010070	0	42620205	G	A
1	BTB-00019683	0	42690743	A	G
1	BTB-00019705	0	42721268	A	G
1	ARS-BFGL-NGS-106220	0	42749580	A	G
1	BTB-00019769	0	42771916	A	G
1	ARS-BFGL-NGS-12781	0	42843006	G	A
1	HAPMAP60973-RS29018366	0	42890259	C	A
1	HAPMAP23873-BTA-139450	0	42926817	C	A
1	ARS-BFGL-BAC-15804	0	42960837	G	A
1	BTB-00019912	0	43067020	G	A
1	HAPMAP46502-BTA-89692	0	43092980	T	A
1	ARS-BFGL-NGS-89857	0	43145332	G	A
1	BTA-89698-NO-RS	0	43181180	A	G
1	HAPMAP59911-RS29013984	0	43246545	G	A
1	BTA-89708-NO-RS	0	43293171	A	G
1	BTB-00020263	0	43317853	A	G
1	HAPMAP47773-BTA-89713	0	43344918	A	G
1	BTA-89717-NO-RS	0	43383595	C	A
1	BTB-00020638	0	43424668	A	G
1	BTB-00020648	0	43449434	C	A
1	ARS-BFGL-NGS-19097	0	43541278	G	A
1	ARS-BFGL-NGS-106743	0	43569660	A	G
1	ARS-BFGL-NGS-64154	0	43631154	0	A
1	ARS-BFGL-NGS-96886	0	43694788	A	G
1	HAPMAP49368-BTA-89726	0	43735256	G	A
1	HAPMAP28225-BTA-123915	0	43800144	0	G
1	BTB-00020882	0	43831317	0	G
1	BTB-00021048	0	43954931	A	G
1	HAPMAP57419-RS29025772	0	43989116	A	G
1	HAPMAP43396-BTA-89742	0	44019050	G	A
1	BTB-00021157	0	44045405	A	G
1	ARS-BFGL-NGS-57355	0	44118691	A	G
1	BTB-00021247	0	44143107	G	A
1	BTA-89748-NO-RS	0	44176118	A	G
1	BTB-00021354	0	44323355	0	A
1	BTB-01788892	0	44446453	G	A
1	ARS-BFGL-NGS-5747	0	44569518	A	G
1	BTA-15338-NO-RS	0	44593858	G	A
1	ARS-BFGL-NGS-99002	0	44623201	C	A
1	BTA-86397-NO-RS	0	44643255	A	G
1	ARS-BFGL-NGS-4086	0	44692942	G	C
1	ARS-BFGL-NGS-73542	0	44752791	A	G
1	ARS-BFGL-NGS-19721	0	44776759	G	A
1	ARS-BFGL-NGS-99064	0	44813737	A	G
1	ARS-BFGL-NGS-101788	0	44862308	A	G
1	BTA-105868-NO-RS	0	44883531	A	G
1	BTB-01585499	0	44922334	G	A
1	ARS-BFGL-NGS-90894	0	44985808	A	G
1	HAPMAP26498-BTA-33060	0	45067210	A	G
1	ARS-BFGL-NGS-83544	0	45113934	A	G
1	BTA-21519-NO-RS	0	45214460	G	A
1	ARS-BFGL-NGS-75951	0	45375265	A	G
1	BTA-95285-NO-RS	0	45452593	G	A
1	BTB-01462206	0	45515052	G	A
1	BTB-01462237	0	45546359	G	A
1	ARS-BFGL-NGS-68706	0	45569587	A	G
1	HAPMAP38803-BTA-104250	0	45614604	C	A
1	BTB-00478386	0	45683339	A	G
1	BTB-00478347	0	45772634	A	C
1	ARS-BFGL-NGS-10512	0	45804182	A	C
1	BTB-01781942	0	45830593	A	G
1	BTA-90373-NO-RS	0	45864540	G	A
1	ARS-BFGL-NGS-34687	0	45900804	A	G
1	BTB-01462011	0	45926861	G	A
1	BTB-01461996	0	45957974	G	A
1	ARS-BFGL-NGS-69116	0	46011015	0	G
1	ARS-BFGL-NGS-31674	0	46038017	G	C
1	ARS-BFGL-NGS-33309	0	46067182	0	A
1	BTA-10863-RS29016414	0	46118784	A	G
1	BTA-95262-NO-RS	0	46138869	A	G
1	BTA-14361-RS29023125	0	46251987	G	A
1	BTA-89820-NO-RS	0	46321775	G	A
1	HAPMAP60140-SS46526251	0	46370195	A	G
1	UA-IFASA-4106	0	46402519	G	A
1	BTB-00468532	0	46518842	A	G
1	BTB-00468519	0	46556034	A	G
1	ARS-BFGL-NGS-67684	0	46620571	A	G
1	BTB-00468485	0	46648008	A	G
1	BTB-00468476	0	46675519	C	A
1	BTB-01608930	0	46778649	G	A
1	ARS-BFGL-NGS-69858	0	46808068	A	G
1	BTA-109011-NO-RS	0	46926971	A	C
1	HAPMAP39710-BTA-108633	0	47011181	C	A
1	ARS-BFGL-NGS-41577	0	47123160	G	A
1	BTB-01686544	0	47222075	G	A
1	HAPMAP40153-BTA-99041	0	47296021	C	A
1	ARS-BFGL-NGS-56683	0	47355075	0	G
1	ARS-BFGL-BAC-24524	0	47389301	G	A
1	HAPMAP55429-RS29012753	0	47417243	A	G
1	BTB-02090792	0	47445935	G	A
1	BTB-01702372	0	47479177	A	C
1	BTB-01572184	0	47524118	G	A
1	HAPMAP43751-BTA-104783	0	47552065	A	G
1	BTA-10188-NO-RS	0	47592394	0	G
1	HAPMAP27626-BTA-155536	0	47637704	0	G
1	BTB-01967977	0	47669197	A	G
1	BTB-01663516	0	47701359	A	G
1	HAPMAP42068-BTA-111564	0	47745480	G	A
1	HAPMAP32121-BTA-156159	0	47771799	0	A
1	BTB-01202368	0	47788706	G	A
1	BTB-01202377	0	47807494	C	A
1	BTA-122400-NO-RS	0	47831916	G	A
1	HAPMAP60003-RS29024905	0	47856002	A	G
1	BTB-01202460	0	47945210	A	G
1	HAPMAP27230-BTA-162491	0	47973478	G	A
1	ARS-BFGL-NGS-105365	0	48026603	G	A
1	ARS-BFGL-NGS-73983	0	48105788	A	G
1	ARS-BFGL-BAC-16973	0	48130491	G	A
1	HAPMAP49948-BTA-29490	0	48181287	A	G
1	BTB-00021951	0	48222988	G	A
1	BTB-00021917	0	48257875	A	C
1	HAPMAP59092-RS29024583	0	48425887	A	G
1	ARS-BFGL-NGS-41264	0	48523202	A	G
1	HAPMAP38806-BTA-110152	0	48629895	A	C
1	BTB-01645206	0	48658685	0	C
1	BTB-01645280	0	48701612	G	A
1	HAPMAP26719-BTA-151471	0	48772543	G	A
1	BTB-01146838	0	48802718	G	A
1	ARS-BFGL-NGS-49634	0	48971016	T	A
1	BTB-00132817	0	49161822	C	A
1	BTA-113021-NO-RS	0	49230292	G	A
1	BTB-01077379	0	49279500	A	G
1	BTB-01077277	0	49318678	A	G
1	HAPMAP57446-RS29023998	0	49393074	A	G
1	HAPMAP50571-BTA-112994	0	49436561	0	G
1	BTA-103555-NO-RS	0	49480638	G	A
1	BTB-01077007	0	49532893	A	C
1	HAPMAP32123-BTA-156557	0	49618441	0	A
1	BTB-01615915	0	49734575	A	G
1	HAPMAP33052-BTA-154887	0	49765653	0	G
1	BTB-01076801	0	49906537	0	C
1	ARS-BFGL-NGS-98459	0	50077376	G	A
1	BTB-00132601	0	50111414	G	A
1	ARS-BFGL-BAC-15402	0	50191130	G	A
1	BTB-01699628	0	50230596	A	G
1	BTA-114651-NO-RS	0	50252331	G	A
1	HAPMAP24476-BTA-130730	0	50291207	0	G
1	HAPMAP41715-BTA-100026	0	50320575	A	G
1	HAPMAP30497-BTA-123949	0	50359829	0	G
1	BTB-00022097	0	50410352	A	G
1	BTB-01165109	0	50511043	A	G
1	HAPMAP49829-BTA-101896	0	50574353	A	G
1	HAPMAP29401-BTA-152822	0	50621585	T	A
1	BTB-01164952	0	50652927	C	A
1	BTB-01164946	0	50680039	C	A
1	HAPMAP52897-RS29012790	0	50732049	A	G
1	BTB-01164879	0	50775613	A	G
1	BTB-00022352	0	50815882	G	A
1	BTB-00022376	0	50857462	G	A
1	HAPMAP41716-BTA-100042	0	50884893	A	G
1	ARS-BFGL-NGS-103521	0	50993685	A	C
1	ARS-BFGL-NGS-101533	0	51033230	G	A
1	ARS-BFGL-NGS-6521	0	51169451	A	G
1	ARS-BFGL-NGS-14638	0	51211635	A	G
1	HAPMAP42747-BTA-97910	0	51258380	G	A
1	BTB-00184675	0	51289087	A	G
1	ARS-BFGL-NGS-27696	0	51329816	C	G
1	BTB-01661970	0	51403723	A	G
1	ARS-BFGL-NGS-80227	0	51598998	A	G
1	BTB-01303321	0	51654778	G	A
1	UA-IFASA-6260	0	51721572	G	A
1	BTA-07486-RS29027151	0	51768647	G	A
1	HAPMAP54644-RS29022483	0	51845103	A	G
1	BTB-02033694	0	51854830	A	G
1	BTB-00023392	0	51946893	A	G
1	ARS-BFGL-NGS-29536	0	52075648	G	A
1	ARS-BFGL-NGS-26781	0	52135065	A	C
1	BTA-27925-NO-RS	0	52191701	A	G
1	HAPMAP23148-BTA-123974	0	52251694	A	C
1	UA-IFASA-5103	0	52306846	C	A
1	ARS-BFGL-NGS-105123	0	52409229	A	C
1	BTB-01743557	0	52430945	G	A
1	ARS-BFGL-NGS-17305	0	52493772	G	A
1	HAPMAP42392-BTA-100065	0	52537365	G	A
1	BTB-00022907	0	52570185	0	A
1	BTA-100060-NO-RS	0	52676405	C	G
1	ARS-BFGL-BAC-23725	0	52696732	G	A
1	BTA-100058-NO-RS	0	52719660	G	A
1	BTA-120739-NO-RS	0	52801665	A	G
1	ARS-BFGL-NGS-89588	0	52834285	G	A
1	BTB-00026002	0	52874728	A	G
1	HAPMAP33710-BTA-110763	0	52915041	0	G
1	HAPMAP27147-BTA-124015	0	52953518	A	G
1	ARS-BFGL-NGS-76469	0	52979497	C	A
1	ARS-BFGL-NGS-78259	0	53064069	G	A
1	HAPMAP24136-BTA-124014	0	53084847	C	A
1	BTB-00025875	0	53133677	G	A
1	BTA-92077-NO-RS	0	53177304	0	G
1	BTB-00025760	0	53238076	G	A
1	HAPMAP47502-BTA-110302	0	53270356	G	A
1	ARS-BFGL-NGS-100189	0	53296440	G	A
1	BTB-00025322	0	53364989	A	G
1	BTB-00025197	0	53388440	G	A
1	BTB-00025259	0	53416332	G	A
1	ARS-BFGL-BAC-18388	0	53489802	A	G
1	BTB-00025135	0	53528573	A	G
1	HAPMAP47174-BTA-110289	0	53551656	A	G
1	BTA-110282-NO-RS	0	53582877	A	G
1	ARS-BFGL-NGS-18743	0	53630189	A	C
1	ARS-BFGL-NGS-94761	0	53656600	G	A
1	HAPMAP41428-BTA-110280	0	53679183	G	A
1	BTB-00025053	0	53706235	A	G
1	ARS-BFGL-NGS-107096	0	53753590	G	C
1	HAPMAP53221-RS29019635	0	53968516	A	G
1	HAPMAP57738-RS29023662	0	53995142	A	G
1	HAPMAP48975-BTA-99363	0	54032055	A	G
1	ARS-BFGL-BAC-20881	0	54052439	G	A
1	BTB-00026752	0	54102324	A	G
1	BTB-00026585	0	54179627	G	A
1	BTA-110335-NO-RS	0	54259681	G	A
1	HAPMAP38807-BTA-110324	0	54317344	A	C
1	ARS-BFGL-NGS-40967	0	54371655	A	G
1	UA-IFASA-7275	0	54390349	G	A
1	BTB-00217542	0	54460795	A	G
1	ARS-BFGL-NGS-24057	0	54501549	G	A
1	HAPMAP42092-BTA-119864	0	54523895	G	A
1	ARS-BFGL-NGS-104377	0	54590850	A	G
1	BTB-01044365	0	54625163	G	A
1	BTA-30265-NO-RS	0	54646465	A	C
1	HAPMAP49009-BTA-107212	0	54690810	A	G
1	BTB-01605050	0	54714755	G	A
1	ARS-BFGL-NGS-43783	0	54774488	A	G
1	BTB-01712147	0	54844550	C	A
1	BTB-01315615	0	54873112	A	G
1	BTA-21826-NO-RS	0	54958273	A	G
1	ARS-BFGL-NGS-86970	0	54988164	A	G
1	BTB-01315516	0	55057917	C	A
1	HAPMAP47540-BTA-21819	0	55107953	G	A
1	BTB-01315457	0	55174553	A	G
1	HAPMAP51652-BTA-89898	0	55259756	A	G
1	BTB-01131103	0	55288120	A	G
1	HAPMAP49383-BTA-93867	0	55326027	A	G
1	BTB-01131178	0	55359042	A	G
1	BTA-93863-NO-RS	0	55386945	C	A
1	ARS-BFGL-BAC-32896	0	55444187	A	G
1	HAPMAP38361-BTA-93866	0	55469249	A	C
1	BTB-01131384	0	55499124	G	A
1	BTB-01914655	0	55544288	A	G
1	ARS-BFGL-NGS-89318	0	55571775	0	A
1	HAPMAP32092-BTA-149957	0	55810689	G	A
1	ARS-BFGL-NGS-85105	0	55832662	A	G
1	HAPMAP47445-BTA-93870	0	55930246	G	A
1	ARS-BFGL-NGS-82485	0	55961800	0	G
1	HAPMAP33225-BTA-151395	0	55995337	G	A
1	ARS-BFGL-NGS-39684	0	56084928	G	A
1	HAPMAP43173-BTA-120253	0	56193336	G	A
1	BTA-25880-NO-RS	0	56421072	0	A
1	ARS-BFGL-NGS-87494	0	56505444	C	A
1	BTA-25876-NO-RS	0	56551196	A	G
1	ARS-BFGL-NGS-31315	0	56648072	G	A
1	BTA-25809-NO-RS	0	56669858	G	A
1	BTA-25883-NO-RS	0	56706072	A	C
1	BTA-25886-NO-RS	0	56726646	A	G
1	ARS-BFGL-NGS-38890	0	56864714	A	G
1	ARS-BFGL-NGS-59270	0	56901848	A	G
1	ARS-BFGL-NGS-15221	0	56983259	G	A
1	ARS-BFGL-NGS-52696	0	57050886	G	A
1	HAPMAP39218-BTA-25795	0	57141557	C	A
1	ARS-BFGL-NGS-89	0	57170980	A	G
1	UA-IFASA-5597	0	57192123	A	C
1	ARS-BFGL-NGS-18996	0	57238377	G	A
1	BTA-25386-NO-RS	0	57290689	A	C
1	HAPMAP59481-RS29019616	0	57341049	G	A
1	HAPMAP44594-BTA-25389	0	57426987	A	G
1	BTA-25403-NO-RS	0	57590207	A	G
1	ARS-BFGL-NGS-34519	0	57623335	G	C
1	HAPMAP38147-BTA-25404	0	57660748	A	C
1	HAPMAP55498-SS46527080	0	57752344	G	A
1	ARS-BFGL-NGS-109258	0	57890954	G	A
1	ARS-BFGL-NGS-87988	0	57941195	A	G
1	HAPMAP50295-BTA-25892	0	58210936	G	A
1	ARS-BFGL-NGS-19423	0	58262276	0	G
1	ARS-BFGL-NGS-40337	0	58444431	G	A
1	ARS-BFGL-NGS-63947	0	58668639	A	G
1	HAPMAP36459-SCAFFOLD9563_462	0	58695977	G	A
1	HAPMAP23307-BTA-124083	0	58722694	A	C
1	ARS-BFGL-NGS-103637	0	58760778	G	A
1	ARS-BFGL-NGS-48341	0	58830765	0	G
1	BTA-02836-RS29010381	0	58934843	A	C
1	HAPMAP44172-BTA-96950	0	58985342	G	A
1	HAPMAP47450-BTA-96948	0	59071436	G	A
1	HAPMAP44328-BTA-97952	0	59256538	A	G
1	BTA-31615-NO-RS	0	59337004	C	A
1	UA-IFASA-2169	0	59435634	G	A
1	ARS-BFGL-NGS-16908	0	59463782	G	A
1	HAPMAP34104-BES10_CONTIG701_12	0	59509438	G	A
1	HAPMAP28737-BTA-124074	0	59535729	0	C
1	BTB-00028136	0	59561102	A	G
1	HAPMAP40924-BTA-21991	0	59614492	A	G
1	BTB-00028238	0	59647840	A	G
1	HAPMAP48289-BTA-31617	0	59683842	A	G
1	ARS-BFGL-NGS-94997	0	59754059	A	G
1	BTB-00028383	0	59796999	A	G
1	BTB-00028406	0	59824412	G	A
1	BTB-00028484	0	59852828	G	A
1	HAPMAP25636-BTA-31622	0	59879169	A	G
1	HAPMAP48717-BTA-31633	0	59971879	A	G
1	BTB-00028647	0	60008528	G	A
1	BTB-00028547	0	60116734	G	A
1	HAPMAP31065-BTA-123406	0	60140981	A	G
1	BTA-31638-NO-RS	0	60187594	A	G
1	BTA-31643-NO-RS	0	60254737	A	G
1	BTB-00028937	0	60321156	A	G
1	HAPMAP59475-RS29014975	0	60411957	A	G
1	ARS-BFGL-NGS-36297	0	60435125	G	A
1	ARS-BFGL-NGS-4257	0	60525550	G	A
1	BTB-01413909	0	60562020	A	G
1	BTB-01414057	0	60691438	0	G
1	BTB-01839251	0	60717610	G	A
1	BTB-02009342	0	60753573	A	G
1	BTA-23353-NO-RS	0	60787763	A	C
1	UA-IFASA-7336	0	60862725	G	A
1	UA-IFASA-5504	0	60889674	A	C
1	ARS-BFGL-NGS-63954	0	60930420	C	A
1	HAPMAP57078-SS46526391	0	60956897	A	G
1	ARS-BFGL-NGS-30543	0	60983992	A	G
1	BTB-00029666	0	61026239	C	A
1	HAPMAP48290-BTA-31675	0	61069157	A	G
1	HAPMAP42177-BTA-31679	0	61125554	G	A
1	ARS-BFGL-NGS-58051	0	61155727	A	C
1	ARS-BFGL-NGS-107624	0	61228131	A	G
1	BTB-00030270	0	61259392	A	C
1	ARS-BFGL-NGS-3821	0	61286751	A	G
1	HAPMAP41191-BTA-16674	0	61329180	A	G
1	BTB-02006134	0	61357379	G	A
1	HAPMAP59735-RS29016420	0	61381912	G	A
1	ARS-BFGL-BAC-20015	0	61450475	A	G
1	ARS-BFGL-NGS-14821	0	61469035	G	A
1	HAPMAP48293-BTA-32595	0	61508119	A	G
1	BTB-00031129	0	61530474	G	A
1	BTA-92181-NO-RS	0	61540639	C	A
1	BTB-01426064	0	61582726	0	A
1	ARS-BFGL-BAC-20592	0	61611726	G	A
1	BTB-00030962	0	61652849	G	A
1	HAPMAP38402-BTA-32592	0	61681629	A	C
1	BTB-00030894	0	61749066	A	G
1	BTA-31690-NO-RS	0	61777879	A	G
1	BTB-00030699	0	61806466	A	C
1	ARS-BFGL-NGS-27164	0	61832670	A	G
1	BTB-00030560	0	61900596	G	A
1	HAPMAP53538-RS29018897	0	61936456	A	G
1	ARS-BFGL-NGS-2189	0	61996164	A	G
1	BTB-01644632	0	62046242	C	A
1	HAPMAP51585-BTA-32601	0	62104120	G	A
1	BTA-103663-NO-RS	0	62124386	A	G
1	ARS-BFGL-NGS-40229	0	62184184	G	A
1	ARS-BFGL-NGS-101934	0	62230401	A	G
1	BTB-02071091	0	62251590	A	G
1	HAPMAP33719-BTA-153081	0	62303320	0	A
1	HAPMAP42400-BTA-102731	0	62344691	G	A
1	HAPMAP23096-BTA-159937	0	62585258	A	C
1	BTB-01806856	0	62607089	C	A
1	BTA-32604-NO-RS	0	62652993	0	C
1	HAPMAP39200-BTA-32607	0	62696719	C	A
1	HAPMAP38640-BTA-92406	0	62742180	A	C
1	BTB-00031464	0	62811670	C	A
1	BTB-00031535	0	62842581	A	G
1	ARS-BFGL-NGS-42248	0	62873964	A	G
1	BTB-00031657	0	62943586	G	A
1	ARS-BFGL-NGS-100977	0	63025706	A	G
1	ARS-BFGL-NGS-14335	0	63098616	G	A
1	BTB-01506507	0	63127376	A	G
1	ARS-BFGL-NGS-106011	0	63159279	A	G
1	BTB-01285049	0	63199096	A	G
1	HAPMAP49510-BTA-17452	0	63372417	G	A
1	ARS-BFGL-NGS-4583	0	63421529	A	G
1	BTA-32633-NO-RS	0	63445511	G	A
1	BTB-00031779	0	63491880	A	G
1	BTA-108948-NO-RS	0	63575356	G	A
1	BTA-101821-NO-RS	0	63653354	G	A
1	HAPMAP49061-BTA-122268	0	63742577	A	G
1	ARS-BFGL-NGS-44433	0	63799085	C	G
1	HAPMAP44333-BTA-104611	0	63825188	A	G
1	ARS-BFGL-NGS-105436	0	63951419	A	C
1	ARS-BFGL-NGS-3132	0	64031787	A	G
1	ARS-BFGL-NGS-101996	0	64122833	0	C
1	BTB-00639971	0	64145803	A	G
1	HAPMAP46935-BTA-113728	0	64253061	A	G
1	BTB-01687826	0	64276370	A	C
1	BTB-01687859	0	64301934	G	A
1	BTB-00639914	0	64322900	G	A
1	ARS-BFGL-NGS-31791	0	64445959	C	A
1	ARS-BFGL-NGS-27619	0	64474719	A	C
1	BTB-00450945	0	64501909	A	G
1	BTB-00450962	0	64525174	G	A
1	BTB-00450984	0	64554382	G	A
1	UA-IFASA-9174	0	64592861	A	C
1	BTB-00451094	0	64629383	A	G
1	BTB-00033025	0	64667900	A	G
1	ARS-BFGL-NGS-10860	0	64692368	A	G
1	BTB-00033060	0	64730690	A	G
1	ARS-BFGL-NGS-71757	0	64766940	G	A
1	BTB-00033090	0	64788160	A	G
1	HAPMAP31536-BTA-34573	0	64817535	0	G
1	BTB-00033167	0	64864266	A	G
1	ARS-BFGL-NGS-15927	0	64908763	A	G
1	BTB-00026837	0	64990681	A	G
1	HAPMAP31713-BTA-124020	0	65025357	A	G
1	ARS-BFGL-NGS-33635	0	65082461	C	A
1	BTB-00027047	0	65103965	A	G
1	BTB-00027056	0	65126749	A	G
1	BTA-15412-NO-RS	0	65171617	A	G
1	HAPMAP45865-BTA-15414	0	65203417	T	A
1	ARS-BFGL-NGS-36873	0	65252905	A	G
1	BTB-00027149	0	65276480	A	C
1	BTB-00027201	0	65338549	A	G
1	ARS-BFGL-NGS-54090	0	65410263	G	A
1	BTB-00027298	0	65433706	A	G
1	BTB-00027332	0	65466612	A	G
1	BTB-00027405	0	65495613	A	C
1	HAPMAP42852-BTA-15416	0	65522044	G	A
1	BTB-00027409	0	65556352	A	G
1	HAPMAP32539-BTA-124026	0	65580210	G	A
1	HAPMAP55251-RS29014781	0	65624310	G	A
1	BTB-00027516	0	65769328	G	C
1	ARS-BFGL-NGS-61496	0	65820557	G	A
1	ARS-BFGL-NGS-83021	0	65937547	A	C
1	BTB-00027583	0	65992275	A	G
1	BTB-02069463	0	66017181	A	G
1	ARS-BFGL-NGS-3996	0	66121259	C	A
1	ARS-BFGL-NGS-43799	0	66188527	A	G
1	HAPMAP40403-BTA-15429	0	66230091	G	A
1	ARS-BFGL-BAC-19439	0	66252625	A	G
1	ARS-BFGL-BAC-19440	0	66344261	G	A
1	BTB-00027638	0	66369026	A	G
1	HAPMAP39399-BTA-33610	0	66483743	A	C
1	HAPMAP40951-BTA-33609	0	66519111	A	G
1	ARS-BFGL-NGS-35041	0	66604133	A	G
1	ARS-BFGL-NGS-38335	0	66630647	G	A
1	BTA-33604-NO-RS	0	66668755	A	C
1	ARS-BFGL-NGS-14087	0	66721297	A	G
1	HAPMAP54041-SS46526276	0	66759099	A	G
1	HAPMAP51211-BTA-33586	0	66864968	A	G
1	HAPMAP31714-BTA-124164	0	66976165	0	G
1	ARS-BFGL-NGS-103348	0	67055698	A	G
1	BTB-00032674	0	67083238	G	A
1	BTB-00032648	0	67115284	G	A
1	BTB-00033186	0	67160040	G	A
1	HAPMAP25638-BTA-33585	0	67191387	0	G
1	ARS-BFGL-NGS-4572	0	67212088	G	A
1	ARS-BFGL-NGS-6075	0	67286095	A	G
1	BTB-00026096	0	67310117	G	A
1	BTB-00026110	0	67331639	A	G
1	BTA-05186-NO-RS	0	67444188	A	T
1	BTB-00028704	0	67491689	A	G
1	BTB-00032205	0	67734488	G	A
1	BTB-00032200	0	67764428	A	G
1	BTB-00032163	0	67792994	A	G
1	BTB-00032153	0	67814251	G	A
1	ARS-BFGL-NGS-56081	0	67841303	0	A
1	HAPMAP58284-RS29018937	0	67885415	A	G
1	BTA-33571-NO-RS	0	67909755	G	A
1	ARS-BFGL-NGS-77553	0	67932398	0	C
1	ARS-BFGL-NGS-39596	0	68000140	A	C
1	HAPMAP41826-BTA-31654	0	68023878	G	A
1	BTB-01736179	0	68153635	A	G
1	BTA-34599-NO-RS	0	68227488	G	A
1	ARS-BFGL-NGS-7521	0	68268931	G	A
1	ARS-BFGL-NGS-4503	0	68307813	G	A
1	ARS-BFGL-NGS-27724	0	68353295	A	C
1	ARS-BFGL-BAC-3570	0	68373678	A	G
1	HAPMAP46988-BTA-34591	0	68403441	A	G
1	ARS-BFGL-NGS-9429	0	68507419	A	G
1	HAPMAP50666-BTA-34589	0	68533156	G	A
1	ARS-BFGL-NGS-72247	0	68579776	G	A
1	HAPMAP39647-BTA-34584	0	68604562	C	A
1	ARS-BFGL-NGS-31379	0	68891058	A	G
1	HAPMAP59979-RS29025402	0	68966218	A	G
1	ARS-BFGL-NGS-35021	0	68997018	C	A
1	ARS-BFGL-NGS-26771	0	69022384	G	A
1	ARS-BFGL-NGS-100745	0	69045500	A	G
1	BTA-120514-NO-RS	0	69070681	A	G
1	ARS-BFGL-NGS-109126	0	69250962	A	G
1	BTA-104019-NO-RS	0	69339563	A	G
1	BTA-104027-NO-RS	0	69359979	G	A
1	ARS-BFGL-NGS-59612	0	69435214	A	G
1	HAPMAP38055-BTA-120751	0	69475667	A	C
1	ARS-BFGL-NGS-30730	0	69520131	C	A
1	ARS-BFGL-NGS-40924	0	69593576	A	G
1	BTA-33563-NO-RS	0	69620870	A	G
1	ARS-BFGL-NGS-41287	0	69659023	G	A
1	HAPMAP59820-RS29019798	0	69690407	G	A
1	BTA-33557-NO-RS	0	69777125	0	C
1	ARS-BFGL-NGS-62687	0	69867959	G	A
1	ARS-BFGL-NGS-104241	0	69944271	A	G
1	ARS-BFGL-NGS-34399	0	70074771	0	A
1	HAPMAP30498-BTA-124121	0	70100583	0	A
1	ARS-BFGL-NGS-93742	0	70221769	0	A
1	HAPMAP29367-BTA-159930	0	70284933	0	T
1	BTA-32647-NO-RS	0	70323229	T	A
1	HAPMAP31066-BTA-124117	0	70343369	0	A
1	HAPMAP41227-BTA-32644	0	70481556	A	G
1	BTA-32640-NO-RS	0	70527072	C	A
1	HAPMAP39468-BTA-120746	0	70553668	C	A
1	BTA-32637-NO-RS	0	70595397	C	A
1	BTB-00031796	0	70660314	A	G
1	HAPMAP59145-SS46526952	0	70840701	A	G
1	HAPMAP48672-BTA-17044	0	70852215	A	G
1	BTA-86103-NO-RS	0	70907936	A	G
1	HAPMAP50667-BTA-34616	0	70974318	A	G
1	ARS-BFGL-NGS-80523	0	70996099	A	G
1	ARS-BFGL-NGS-95516	0	71229187	A	G
1	ARS-BFGL-NGS-5124	0	71263427	G	A
1	ARS-BFGL-BAC-35332	0	71349186	G	A
1	HAPMAP53495-RS29015962	0	71370844	A	G
1	ARS-BFGL-NGS-97095	0	71431023	A	G
1	HAPMAP43841-BTA-34601	0	71504767	G	A
1	ARS-BFGL-NGS-49636	0	71544028	C	G
1	HAPMAP40324-BTA-34602	0	71602911	A	C
1	ARS-BFGL-NGS-56509	0	71742005	A	C
1	ARS-BFGL-NGS-16910	0	71764838	G	A
1	BTA-34638-NO-RS	0	71800147	A	G
1	ARS-BFGL-NGS-109101	0	71952197	G	A
1	BTA-34624-NO-RS	0	72020602	A	G
1	HAPMAP60655-RS29025422	0	72052010	A	C
1	ARS-BFGL-NGS-37507	0	72102670	C	G
1	ARS-BFGL-NGS-90994	0	72162062	G	A
1	BTA-90633-NO-RS	0	72263009	A	G
1	ARS-BFGL-NGS-34176	0	72573950	C	G
1	ARS-BFGL-NGS-78165	0	72605572	A	C
1	ARS-BFGL-NGS-45476	0	72640881	T	A
1	HAPMAP42521-BTA-35582	0	72736590	A	G
1	HAPMAP43559-BTA-35576	0	72801931	G	A
1	ARS-BFGL-NGS-72532	0	72844496	G	A
1	ARS-BFGL-NGS-103884	0	72938740	G	A
1	ARS-BFGL-NGS-94206	0	73048145	G	A
1	ARS-BFGL-NGS-100698	0	73106447	G	A
1	ARS-BFGL-NGS-59448	0	73140918	G	A
1	ARS-BFGL-NGS-25863	0	73182063	A	G
1	HAPMAP41511-BTA-34652	0	73239166	A	G
1	ARS-BFGL-NGS-4162	0	73286310	G	A
1	ARS-BFGL-NGS-40388	0	73321288	A	G
1	HAPMAP40716-BTA-34647	0	73404401	G	A
1	BTA-34645-NO-RS	0	73568389	G	A
1	HAPMAP50160-BTA-93856	0	73640200	A	G
1	ARS-BFGL-NGS-39750	0	73757146	A	G
1	ARS-BFGL-NGS-93288	0	73792634	A	G
1	ARS-BFGL-NGS-25392	0	73821868	A	G
1	ARS-BFGL-NGS-31642	0	73855946	A	G
1	ARS-BFGL-BAC-73	0	73924347	G	A
1	ARS-BFGL-BAC-32073	0	73950237	A	G
1	ARS-BFGL-BAC-34001	0	73984119	C	A
1	ARS-BFGL-NGS-53144	0	74046575	A	G
1	ARS-BFGL-NGS-23062	0	74075179	A	G
1	ARS-BFGL-NGS-104306	0	74114349	0	C
1	ARS-BFGL-NGS-93801	0	74164397	0	A
1	ARS-BFGL-NGS-32169	0	74197805	A	G
1	ARS-BFGL-BAC-36572	0	74219065	C	A
1	BTA-35627-NO-RS	0	74253662	C	A
1	BTA-35628-NO-RS	0	74282462	G	A
1	UA-IFASA-4774	0	74325400	A	G
1	BTA-35631-NO-RS	0	74400912	G	A
1	ARS-BFGL-NGS-7099	0	74459840	G	A
1	HAPMAP38109-BTA-36588	0	74581903	A	C
1	HAPMAP33656-BTA-124230	0	74643836	0	A
1	BTA-36593-NO-RS	0	74751227	C	A
1	ARS-BFGL-NGS-4924	0	74917513	G	A
1	ARS-BFGL-NGS-14026	0	75073033	0	A
1	HAPMAP26468-BTA-160919	0	75124497	0	G
1	ARS-BFGL-NGS-37438	0	75146323	A	G
1	ARS-BFGL-NGS-81861	0	75171303	A	G
1	HAPMAP39889-BTA-114934	0	75227225	C	A
1	HAPMAP51396-BTA-114937	0	75258338	G	A
1	ARS-BFGL-NGS-37067	0	75301239	G	A
1	HAPMAP60658-RS29025870	0	75328281	A	C
1	HAPMAP51567-BTA-17154	0	75363231	A	G
1	HAPMAP35190-BES10_CONTIG762_20	0	75433980	G	A
1	HAPMAP25308-BTA-153014	0	75505402	G	A
1	ARS-BFGL-NGS-34525	0	75588102	A	G
1	ARS-BFGL-NGS-15456	0	75618069	G	A
1	ARS-BFGL-BAC-31478	0	75691167	A	G
1	HAPMAP39961-BTA-100527	0	75796077	C	A
1	HAPMAP59172-RS29012834	0	75880996	A	G
1	HAPMAP26435-BTA-152318	0	75904282	0	G
1	ARS-BFGL-NGS-64672	0	76248393	A	G
1	HAPMAP42898-BTA-28764	0	76295386	G	A
1	BTA-28763-NO-RS	0	76331663	G	A
1	ARS-BFGL-NGS-30137	0	76378436	G	A
1	ARS-BFGL-NGS-41839	0	76416854	G	A
1	ARS-BFGL-BAC-31487	0	76471373	G	A
1	HAPMAP51363-BTA-97517	0	76534601	0	A
1	HAPMAP44063-BTA-36599	0	76622415	G	A
1	ARS-BFGL-NGS-1406	0	76645192	C	A
1	BTA-95639-NO-RS	0	76709967	G	A
1	BTA-95638-NO-RS	0	76739280	A	C
1	BTA-18708-NO-RS	0	76876908	G	A
1	HAPMAP50334-BTA-36619	0	76938175	A	G
1	ARS-BFGL-NGS-34347	0	76994474	A	G
1	HAPMAP44231-BTA-36623	0	77207875	A	G
1	BTA-36624-NO-RS	0	77248361	A	G
1	ARS-BFGL-NGS-4661	0	77322075	A	C
1	HAPMAP25593-BTA-151723	0	77420174	0	G
1	HAPMAP42923-BTA-36604	0	77485396	A	G
1	ARS-BFGL-NGS-80187	0	77606842	G	A
1	ARS-BFGL-NGS-76454	0	77671608	A	C
1	HAPMAP33573-BTA-124252	0	77714385	0	A
1	HAPMAP41244-BTA-36610	0	77889364	G	A
1	ARS-BFGL-NGS-73801	0	77928605	0	A
1	HAPMAP48729-BTA-36615	0	77983959	A	G
1	HAPMAP58919-RS29009958	0	78034231	A	G
1	ARS-BFGL-NGS-56146	0	78088393	A	G
1	BTA-36640-NO-RS	0	78300778	0	G
1	HAPMAP39375-BTA-112108	0	78449548	C	A
1	HAPMAP47180-BTA-112104	0	78511271	G	A
1	ARS-BFGL-NGS-13617	0	78637787	C	A
1	HAPMAP26500-BTA-37512	0	78763254	G	A
1	ARS-BFGL-BAC-31500	0	78791994	G	A
1	BTA-37493-NO-RS	0	78826926	G	A
1	BTB-00034904	0	78851043	0	C
1	BTA-37492-NO-RS	0	78881308	A	C
1	BTB-00034886	0	78904951	A	G
1	BTA-37489-NO-RS	0	78930531	0	G
1	ARS-BFGL-NGS-47287	0	78964672	G	C
1	ARS-BFGL-BAC-33415	0	79009807	G	A
1	BTB-00034743	0	79034999	A	G
1	BTB-00034692	0	79109155	G	A
1	HAPMAP40722-BTA-36642	0	79143280	G	A
1	BTA-112299-NO-RS	0	79169547	A	G
1	BTB-00034522	0	79359163	A	G
1	ARS-BFGL-NGS-77877	0	79402169	0	C
1	HAPMAP60527-RS29019904	0	79472090	0	C
1	BTB-00034294	0	79498250	G	A
1	HAPMAP27043-BTA-36631	0	79501059	G	A
1	ARS-BFGL-NGS-108728	0	79553837	0	A
1	BTB-00034221	0	79591551	G	A
1	HAPMAP51218-BTA-36630	0	79629427	G	A
1	BTB-00034202	0	79671395	G	A
1	HAPMAP49586-BTA-36632	0	79700956	A	G
1	ARS-BFGL-NGS-106728	0	79755519	G	A
1	ARS-BFGL-NGS-24966	0	79780029	A	G
1	ARS-BFGL-NGS-44036	0	79814427	G	A
1	ARS-BFGL-NGS-68451	0	79841328	C	A
1	BTB-00036018	0	80019442	A	G
1	ARS-BFGL-NGS-100951	0	80063107	A	G
1	BTA-37567-NO-RS	0	80103951	A	G
1	HAPMAP41250-BTA-38429	0	80140397	A	G
1	ARS-BFGL-NGS-13183	0	80160864	G	C
1	ARS-BFGL-NGS-38958	0	80198903	A	G
1	ARS-BFGL-NGS-22536	0	80269992	G	A
1	BTB-00036138	0	80349645	A	G
1	BTB-00036147	0	80393656	G	A
1	HAPMAP50131-BTA-85559	0	80427462	A	G
1	ARS-BFGL-NGS-103850	0	80470951	A	C
1	ARS-BFGL-NGS-1768	0	80502856	0	C
1	ARS-BFGL-NGS-19741	0	80548510	G	A
1	BTB-01411638	0	80576593	A	C
1	ARS-BFGL-NGS-1514	0	80612046	C	A
1	ARS-BFGL-NGS-15671	0	80639065	0	G
1	ARS-BFGL-NGS-79990	0	80661482	A	G
1	BTA-38441-NO-RS	0	80875014	G	A
1	ARS-BFGL-NGS-44794	0	80896616	A	T
1	BTA-38445-NO-RS	0	80923799	A	G
1	BTA-01205-RS29012172	0	80945924	A	G
1	ARS-BFGL-NGS-26946	0	80974985	G	A
1	BTB-00035080	0	81044806	A	G
1	BTA-37523-NO-RS	0	81072227	A	C
1	UA-IFASA-6360	0	81118415	A	G
1	BTA-39534-NO-RS	0	81140392	G	A
1	HAPMAP47934-BTA-38431	0	81160609	A	G
1	ARS-BFGL-NGS-96340	0	81209053	G	A
1	BTA-39532-NO-RS	0	81239683	A	G
1	ARS-BFGL-NGS-41472	0	81303009	0	A
1	HAPMAP14994-RS29012500	0	81345283	G	A
1	ARS-BFGL-NGS-78633	0	81373204	G	A
1	HAPMAP41856-BTA-39501	0	81486839	G	A
1	HAPMAP53238-RS29021199	0	81516088	G	A
1	BTA-39503-NO-RS	0	81540249	A	G
1	ARS-BFGL-NGS-17054	0	81561737	A	C
1	BTA-39510-NO-RS	0	81589478	A	G
1	ARS-BFGL-NGS-106454	0	81623098	A	G
1	ARS-BFGL-NGS-71379	0	81702230	A	G
1	HAPMAP42929-BTA-39525	0	81735566	G	A
1	BTA-39523-NO-RS	0	81760654	A	G
1	BTA-39521-NO-RS	0	81790858	C	A
1	BTA-39518-NO-RS	0	81831778	G	A
1	ARS-BFGL-NGS-56254	0	81859735	A	G
1	HAPMAP51440-BTA-39517	0	81894812	A	G
1	BTB-01187540	0	82007029	C	A
1	HAPMAP55227-RS29009709	0	82032365	G	A
1	BTB-01777594	0	82059960	C	A
1	BTB-01187501	0	82120231	G	A
1	HAPMAP47824-BTA-107197	0	82147822	A	G
1	HAPMAP53346-SS46526210	0	82176939	G	A
1	ARS-BFGL-NGS-61854	0	82216432	A	G
1	BTB-01187418	0	82261456	A	G
1	ARS-BFGL-NGS-50379	0	82292403	T	A
1	HAPMAP54984-RS29020611	0	82338088	A	G
1	ARS-BFGL-NGS-55109	0	82375288	G	A
1	BTA-107210-NO-RS	0	82413102	0	G
1	BTB-01187109	0	82436081	G	A
1	BTA-107196-NO-RS	0	82468782	G	A
1	BTB-00035766	0	82510970	A	G
1	HAPMAP42233-BTA-49670	0	82559884	A	G
1	ARS-BFGL-NGS-19217	0	82680131	A	G
1	HAPMAP30916-BTA-91383	0	82702231	G	A
1	BTB-01059241	0	82787221	A	G
1	HAPMAP49142-BTA-38495	0	82834398	A	G
1	ARS-BFGL-NGS-14913	0	82951366	G	A
1	ARS-BFGL-NGS-68869	0	83006326	A	C
1	ARS-BFGL-NGS-98669	0	83030921	A	G
1	ARS-BFGL-NGS-27858	0	83055464	A	G
1	ARS-BFGL-NGS-27316	0	83081849	G	A
1	HAPMAP40421-BTA-39479	0	83110583	A	G
1	ARS-BFGL-NGS-69661	0	83132079	G	A
1	BTB-00037209	0	83154570	G	A
1	BTA-39489-NO-RS	0	83178207	A	G
1	ARS-BFGL-NGS-64298	0	83212365	A	G
1	ARS-BFGL-NGS-2950	0	83267242	A	G
1	BTB-00036349	0	83316586	G	A
1	ARS-BFGL-NGS-5044	0	83368535	A	G
1	ARS-BFGL-NGS-35667	0	83402539	A	G
1	ARS-BFGL-NGS-64789	0	83458884	A	C
1	ARS-BFGL-NGS-57025	0	83498536	0	G
1	HAPMAP23583-BTA-124292	0	83547131	A	C
1	HAPMAP41853-BTA-38436	0	83618707	A	G
1	ARS-BFGL-NGS-25172	0	83643332	0	G
1	BTB-01764839	0	83672872	G	A
1	HAPMAP49141-BTA-38455	0	83807479	A	G
1	HAPMAP39022-BTA-38447	0	83859398	C	A
1	ARS-BFGL-NGS-53869	0	83916372	A	G
1	HAPMAP41527-BTA-38460	0	83936851	G	A
1	ARS-BFGL-BAC-27363	0	84067327	0	G
1	HAPMAP40527-BTA-38457	0	84111692	G	A
1	HAPMAP52416-RS29016842	0	84175752	A	C
1	BTB-01915967	0	84227252	G	A
1	HAPMAP57391-RS29026905	0	84269107	G	A
1	BTB-00036444	0	84345904	A	G
1	HAPMAP51899-BTA-38469	0	84372588	0	G
1	BTB-01702174	0	84424501	G	A
1	BTB-01702150	0	84446080	A	G
1	ARS-BFGL-NGS-92094	0	84471750	G	A
1	HAPMAP57884-RS29026697	0	84515050	A	G
1	ARS-BFGL-NGS-22690	0	84559546	A	G
1	BTB-01431374	0	84580772	A	G
1	ARS-BFGL-NGS-4047	0	84614199	A	G
1	HAPMAP44071-BTA-39540	0	84850448	A	G
1	BTB-00038173	0	84991511	A	G
1	BTB-00038184	0	85013713	G	A
1	BTA-39548-NO-RS	0	85151862	G	A
1	BTB-00038398	0	85178385	0	A
1	HAPMAP40679-BTA-122761	0	85200157	0	G
1	HAPMAP55404-RS29024815	0	85294656	A	G
1	BTB-00038421	0	85442472	0	C
1	HAPMAP33711-BTA-124326	0	85525315	A	G
1	ARS-BFGL-BAC-33752	0	85595824	0	C
1	HAPMAP23258-BTA-124332	0	85704001	A	C
1	HAPMAP42933-BTA-40454	0	85731453	A	G
1	ARS-BFGL-NGS-54077	0	85911356	G	A
1	BTB-00038446	0	85959409	G	A
1	BTB-00037084	0	86029442	A	G
1	ARS-BFGL-NGS-58323	0	86057271	A	G
1	BTB-00037008	0	86134439	G	A
1	BTB-00037001	0	86272010	0	G
1	HAPMAP43254-BTA-38489	0	86421573	G	A
1	BTA-38487-NO-RS	0	86448644	A	G
1	BTB-00036965	0	86543082	G	A
1	HAPMAP48736-BTA-38482	0	86642884	G	A
1	BTB-00036914	0	86672185	0	G
1	ARS-BFGL-NGS-82014	0	86777370	A	G
1	BTB-00036683	0	86818418	G	A
1	BTB-00036784	0	86888776	A	G
1	HAPMAP45277-BTA-38474	0	86910584	C	G
1	BTA-38476-NO-RS	0	86968922	C	A
1	ARS-BFGL-NGS-22301	0	87017394	G	A
1	BTA-24439-NO-RS	0	87055723	0	G
1	ARS-BFGL-BAC-6363	0	87100663	A	G
1	HAPMAP52334-RS29027507	0	87161990	A	C
1	BTA-40478-NO-RS	0	87226006	G	A
1	ARS-BFGL-NGS-13673	0	87402236	A	C
1	ARS-BFGL-BAC-33122	0	87424785	G	A
1	ARS-BFGL-NGS-20558	0	87454919	A	G
1	ARS-BFGL-NGS-30991	0	87490723	G	A
1	HAPMAP59015-RS29021588	0	87573900	G	A
1	BTB-00038588	0	87615299	G	A
1	BTB-00038586	0	87664746	A	G
1	HAPMAP49096-BTA-25573	0	87725213	A	G
1	BTA-13139-RS29018103	0	87774971	A	C
1	BTB-01293857	0	87802892	G	A
1	BTB-01858021	0	87829634	A	G
1	BTA-122780-NO-RS	0	87941018	G	A
1	BTA-25575-NO-RS	0	87972118	A	G
1	ARS-BFGL-NGS-105257	0	87992112	A	G
1	HAPMAP27233-BTA-162669	0	88022055	G	A
1	HAPMAP47477-BTA-103865	0	88050696	A	G
1	HAPMAP54455-RS29016036	0	88117471	A	G
1	HAPMAP57808-RS29009859	0	88167139	A	G
1	HAPMAP47817-BTA-104461	0	88205509	A	G
1	BTB-01837777	0	88262684	0	A
1	ARS-BFGL-NGS-82489	0	88327865	A	G
1	BTB-00039253	0	88462591	G	A
1	HAPMAP54781-RS29010500	0	88539617	G	A
1	HAPMAP27046-BTA-40513	0	88580973	0	G
1	BTA-40510-NO-RS	0	88638760	G	A
1	HAPMAP23067-BTA-124363	0	88676538	C	A
1	BTA-40495-NO-RS	0	88698235	G	A
1	BTA-40493-NO-RS	0	88774190	0	C
1	HAPMAP58015-RS29026448	0	88801264	A	G
1	HAPMAP33838-BES2_CONTIG218_781	0	88827757	0	A
1	BTA-40481-NO-RS	0	88899250	A	G
1	BTB-01195902	0	89059581	A	G
1	BTA-108728-NO-RS	0	89091419	G	A
1	BTB-01195945	0	89189213	A	G
1	HAPMAP47529-BTA-122384	0	89243673	G	A
1	BTB-01196345	0	89284818	A	G
1	ARS-BFGL-NGS-94042	0	89325400	G	A
1	HAPMAP27729-BTA-108726	0	89431170	G	A
1	ARS-BFGL-NGS-16663	0	89453518	G	A
1	BTB-01196775	0	89475293	A	G
1	BTB-01196519	0	89563554	0	G
1	BTB-00040563	0	89592448	A	G
1	BTB-00040624	0	89625133	A	G
1	BTA-119425-NO-RS	0	89671800	G	A
1	BTB-01401158	0	89701222	0	G
1	HAPMAP51342-BTA-88730	0	89734339	0	A
1	UA-IFASA-7467	0	89755328	A	G
1	BTA-88734-NO-RS	0	89784824	A	G
1	BTB-01401420	0	89810818	A	C
1	ARS-BFGL-NGS-107398	0	89840519	A	G
1	HAPMAP51446-BTA-41504	0	89877873	A	G
1	ARS-BFGL-NGS-23253	0	89900842	A	G
1	HAPMAP27148-BTA-124406	0	89941301	A	G
1	ARS-BFGL-NGS-29136	0	90025134	G	A
1	ARS-BFGL-NGS-25311	0	90121176	A	C
1	BTB-00041036	0	90156001	C	A
1	BTA-41494-NO-RS	0	90196132	A	G
1	HAPMAP51445-BTA-41490	0	90242919	G	A
1	BTA-41484-NO-RS	0	90283892	A	G
1	ARS-BFGL-NGS-3794	0	90311323	G	A
1	BTB-00040808	0	90347030	A	G
1	HAPMAP41534-BTA-41482	0	90377648	A	G
1	ARS-BFGL-NGS-78317	0	90430877	A	G
1	ARS-BFGL-NGS-29444	0	90451222	0	A
1	BTA-41479-NO-RS	0	90503071	G	A
1	ARS-BFGL-NGS-12933	0	90637000	A	T
1	ARS-BFGL-BAC-36098	0	90689913	G	A
1	HAPMAP48236-BTA-17964	0	90714916	A	G
1	HAPMAP60827-RS29019866	0	90759099	A	C
1	ARS-BFGL-NGS-21075	0	90858396	0	G
1	HAPMAP30020-BTA-150228	0	90895301	A	G
1	HAPMAP46543-BTA-94613	0	90916197	T	A
1	BTA-94619-NO-RS	0	90956859	G	A
1	HAPMAP54568-RS29010311	0	91001080	G	A
1	BTA-94612-NO-RS	0	91031267	C	A
1	HAPMAP28877-BTA-24431	0	91066621	C	G
1	BTA-24432-NO-RS	0	91093330	T	A
1	HAPMAP44640-BTA-24435	0	91117527	A	G
1	HAPMAP55511-RS29010538	0	91154241	A	G
1	BTB-01331667	0	91248261	G	A
1	BTB-01331698	0	91270222	A	G
1	BTB-01331738	0	91315818	G	A
1	ARS-BFGL-NGS-60701	0	91358383	G	A
1	HAPMAP27463-BTA-162240	0	91435586	0	A
1	BTB-01846098	0	91460563	G	A
1	HAPMAP41804-BTA-24071	0	91554463	A	G
1	ARS-BFGL-NGS-67044	0	91582464	A	G
1	ARS-BFGL-BAC-36911	0	91718782	A	G
1	ARS-BFGL-BAC-36910	0	91748217	A	G
1	BTB-02064590	0	91857655	G	A
1	BTB-01762766	0	91904464	C	A
1	BTB-01762784	0	91926201	A	G
1	HAPMAP33028-BTA-147613	0	91988409	0	A
1	ARS-BFGL-NGS-54694	0	92049324	A	C
1	BTB-01331303	0	92138426	G	A
1	BTB-01748272	0	92171349	G	A
1	BTA-118144-NO-RS	0	92204771	G	A
1	BTA-112211-NO-RS	0	92225849	A	G
1	BTA-24325-NO-RS	0	92273799	G	A
1	BTB-01331221	0	92308130	A	G
1	BTB-01331173	0	92331878	G	A
1	BTB-01211220	0	92357722	G	A
1	ARS-BFGL-NGS-39699	0	92581626	A	T
1	HAPMAP26451-BTA-156064	0	92615520	G	A
1	ARS-BFGL-NGS-23990	0	92687973	A	C
1	HAPMAP54865-RS29015706	0	92748968	A	G
1	BTA-17925-NO-RS	0	92856829	A	G
1	HAPMAP53960-RS29016796	0	93002837	G	A
1	HAPMAP25356-BTA-42424	0	93375720	A	G
1	HAPMAP50358-BTA-42427	0	93403653	G	A
1	HAPMAP42562-BTA-48245	0	93567460	A	G
1	ARS-BFGL-NGS-107347	0	93601848	G	C
1	BTA-48243-NO-RS	0	93639215	A	G
1	HAPMAP61079-RS29013410	0	93892947	A	C
1	HAPMAP42952-BTA-48143	0	93954887	A	G
1	ARS-BFGL-BAC-36882	0	94053202	A	G
1	ARS-BFGL-BAC-36880	0	94090278	A	G
1	HAPMAP49190-BTA-48142	0	94127480	A	G
1	ARS-BFGL-BAC-36877	0	94168061	0	A
1	HAPMAP42235-BTA-50604	0	94335885	A	G
1	BTB-00768631	0	94367295	G	A
1	HAPMAP24383-BTA-158893	0	94471948	A	C
1	BTB-01087150	0	94512100	A	G
1	BTA-85701-NO-RS	0	94585445	G	A
1	HAPMAP42095-BTA-120006	0	94623786	G	A
1	ARS-BFGL-NGS-14083	0	94677356	A	G
1	ARS-BFGL-NGS-104582	0	94699308	A	G
1	ARS-BFGL-NGS-106939	0	94730717	A	G
1	BTB-01086885	0	94776896	G	A
1	ARS-BFGL-NGS-80214	0	94860836	G	A
1	BTB-01086841	0	94882093	A	G
1	BTB-01086812	0	94923462	A	G
1	BTB-01086804	0	94952782	G	A
1	BTB-01086791	0	94980756	G	A
1	HAPMAP40301-BTA-119986	0	95029947	A	C
1	HAPMAP27891-BTA-158889	0	95064999	0	A
1	BTA-11416-RS29017177	0	95101691	A	C
1	ARS-BFGL-NGS-18020	0	95133504	G	A
1	ARS-BFGL-NGS-34941	0	95185520	0	G
1	ARS-BFGL-NGS-22239	0	95213011	A	G
1	HAPMAP41451-BTA-119981	0	95258770	G	A
1	BTB-01086542	0	95279975	A	G
1	BTB-01591692	0	95297194	A	G
1	HAPMAP58800-RS29016980	0	95394906	A	G
1	ARS-BFGL-NGS-83934	0	95423065	A	G
1	ARS-BFGL-NGS-25039	0	95514914	0	A
1	HAPMAP48635-BTA-118353	0	95608009	A	G
1	ARS-BFGL-BAC-36902	0	95684940	G	A
1	BTA-122559-NO-RS	0	95718992	A	G
1	ARS-BFGL-NGS-104619	0	95750768	C	A
1	ARS-BFGL-NGS-2011	0	95847141	A	T
1	HAPMAP32288-BTA-124469	0	95981167	A	G
1	HAPMAP58062-RS29012621	0	96059058	A	G
1	ARS-BFGL-NGS-8753	0	96169900	A	G
1	BTA-44237-NO-RS	0	96252890	G	A
1	HAPMAP50694-BTA-44240	0	96299260	G	A
1	HAPMAP59668-RS29015093	0	96382717	G	A
1	BTA-44249-NO-RS	0	96472067	G	A
1	ARS-BFGL-NGS-104596	0	96508341	A	G
1	BTA-44254-NO-RS	0	96553339	A	G
1	BTA-44267-NO-RS	0	96677750	G	A
1	ARS-BFGL-NGS-14357	0	96791940	A	G
1	HAPMAP51902-BTA-44288	0	96942516	A	G
1	ARS-BFGL-NGS-40587	0	97060227	0	A
1	HAPMAP47007-BTA-43282	0	97123740	G	A
1	ARS-BFGL-NGS-96389	0	97160730	G	A
1	UA-IFASA-7818	0	97195480	G	A
1	ARS-BFGL-BAC-31698	0	97339425	A	G
1	HAPMAP54512-RS29023726	0	97390136	G	A
1	ARS-BFGL-NGS-19572	0	97420045	G	A
1	HAPMAP49174-BTA-43310	0	97458910	G	A
1	ARS-BFGL-NGS-4387	0	97484342	C	A
1	ARS-BFGL-NGS-96411	0	97515884	G	A
1	ARS-BFGL-NGS-94996	0	97564276	A	C
1	HAPMAP42551-BTA-43327	0	97606601	A	G
1	BTA-43335-NO-RS	0	97669242	G	A
1	HAPMAP27374-BTA-124435	0	97696420	0	G
1	ARS-BFGL-NGS-94323	0	97746135	G	A
1	BTB-01871789	0	97811528	0	C
1	HAPMAP31867-BTA-43339	0	97855005	0	G
1	BTA-43340-NO-RS	0	97906442	G	A
1	HAPMAP40001-BTA-43342	0	97931346	C	A
1	BTA-43345-NO-RS	0	97955982	A	G
1	ARS-BFGL-NGS-72769	0	98054518	A	G
1	HAPMAP39920-BTA-43352	0	98078072	A	C
1	ARS-BFGL-NGS-34686	0	98133752	A	G
1	ARS-BFGL-NGS-29866	0	98196332	C	A
1	HAPMAP54106-RS29011049	0	98238089	A	G
1	HAPMAP40109-BTA-120766	0	98274088	C	A
1	BTA-43360-NO-RS	0	98343497	G	A
1	HAPMAP46568-BTA-43363	0	98370433	T	A
1	HAPMAP58135-RS29019531	0	98430806	A	G
1	HAPMAP31069-BTA-124454	0	98552740	G	A
1	BTB-00042406	0	98602410	A	G
1	HAPMAP55148-RS29025486	0	98626202	A	G
1	BTB-00042454	0	98664177	G	A
1	BTB-00042539	0	98702244	A	G
1	BTB-00042515	0	98728925	A	G
1	HAPMAP44463-BTA-43379	0	98750172	G	A
1	BTB-00042676	0	98779294	A	G
1	HAPMAP46140-BTA-43381	0	98808327	A	T
1	BTB-00042694	0	98848776	A	C
1	HAPMAP49178-BTA-44203	0	98873080	G	A
1	HAPMAP49992-BTA-44204	0	98898799	A	G
1	BTA-44205-NO-RS	0	98920845	T	A
1	HAPMAP43268-BTA-44209	0	98986363	G	A
1	HAPMAP49612-BTA-44210	0	99013561	G	A
1	HAPMAP38957-BTA-44222	0	99114312	C	A
1	HAPMAP32784-BTA-124466	0	99156076	A	G
1	HAPMAP43856-BTA-44227	0	99193415	G	A
1	ARS-USMARC-PARENT-DQ404149-NO-	0	99314925	A	G
1	BTB-01469883	0	99345463	G	A
1	BTB-01469847	0	99374603	A	G
1	HAPMAP57255-RS29022894	0	99438575	A	G
1	BTA-95964-NO-RS	0	99469026	G	A
1	BTB-01832367	0	99526306	G	A
1	ARS-BFGL-BAC-33742	0	99552129	A	G
1	BTA-24729-NO-RS	0	99597502	A	G
1	HAPMAP41389-BTA-95970	0	99642111	G	A
1	HAPMAP38145-BTA-23986	0	99769147	A	C
1	BTB-01568299	0	99857836	G	A
1	BTB-01568192	0	99905012	G	A
1	BTB-00044639	0	99997409	A	C
1	BTA-45212-NO-RS	0	100021883	A	G
1	HAPMAP59492-RS29020368	0	100041952	G	A
1	HAPMAP46219-BTA-45209	0	100094035	A	T
1	BTB-00044397	0	100172966	A	G
1	HAPMAP48767-BTA-45204	0	100200649	A	G
1	BTA-45203-NO-RS	0	100237544	A	G
1	BTA-45195-NO-RS	0	100297745	G	A
1	ARS-BFGL-NGS-38583	0	100348072	C	A
1	HAPMAP48344-BTA-45183	0	100382840	A	G
1	BTB-00043898	0	100432385	A	G
1	ARS-BFGL-NGS-22608	0	100481800	G	A
1	BTA-45180-NO-RS	0	100513127	A	G
1	BTB-00043787	0	100564241	A	G
1	HAPMAP47302-BTA-45176	0	100605192	A	G
1	BTB-00043646	0	100663074	A	G
1	BTB-00043598	0	100737627	A	G
1	BTB-01631847	0	100760752	C	A
1	BTB-01631727	0	100800828	A	C
1	HAPMAP49857-BTA-109064	0	100835682	A	G
1	BTB-00043545	0	100862935	A	G
1	ARS-BFGL-NGS-61644	0	100957801	A	G
1	BTB-01234729	0	101033651	A	G
1	ARS-BFGL-NGS-97041	0	101059284	0	C
1	BTB-01234598	0	101103098	A	C
1	BTB-01234531	0	101140718	G	A
1	BTB-01234416	0	101188217	A	G
1	HAPMAP32126-BTA-157362	0	101231777	G	A
1	BTA-115500-NO-RS	0	101308751	G	A
1	HAPMAP33240-BTA-157357	0	101330295	G	A
1	BTB-01234321	0	101366448	G	A
1	HAPMAP41469-BTA-19461	0	101403755	G	A
1	HAPMAP43160-BTA-116211	0	101476469	G	A
1	BTA-109808-NO-RS	0	101537204	A	G
1	HAPMAP39712-BTA-109811	0	101583260	C	A
1	BTB-01136854	0	101664632	A	G
1	BTB-01997024	0	101686457	A	C
1	HAPMAP59854-RS29026147	0	101773849	G	A
1	BTA-95705-NO-RS	0	101851539	G	A
1	HAPMAP53234-RS29020933	0	101892420	A	G
1	BTA-95685-NO-RS	0	101956485	A	G
1	BTA-95676-NO-RS	0	101977997	G	A
1	BTB-01136517	0	102001717	G	A
1	BTB-01136480	0	102026796	G	A
1	HAPMAP26420-BTA-148636	0	102167348	G	A
1	HAPMAP28099-BTA-150614	0	102249245	A	G
1	BTB-01684686	0	102307473	A	C
1	BTB-00807186	0	102421173	C	A
1	BTB-00807137	0	102442760	A	C
1	BTB-00807095	0	102464968	G	A
1	BTB-00807004	0	102507325	A	G
1	BTA-51653-NO-RS	0	102538612	A	G
1	BTB-00047321	0	102567034	A	G
1	BTB-00047274	0	102640160	A	C
1	BTB-00047301	0	102674520	A	G
1	BTA-46150-NO-RS	0	102792723	G	A
1	ARS-BFGL-NGS-54096	0	102837279	C	A
1	ARS-BFGL-BAC-4585	0	102864195	C	A
1	HAPMAP42215-BTA-45259	0	102975544	A	G
1	ARS-BFGL-NGS-20050	0	103002096	0	A
1	BTB-00046888	0	103034522	G	A
1	HAPMAP51453-BTA-45251	0	103071560	A	G
1	BTB-00046704	0	103105517	G	A
1	BTB-00046682	0	103154830	A	G
1	BTB-00046603	0	103185339	G	A
1	ARS-BFGL-NGS-76111	0	103219606	G	A
1	BTB-00007274	0	103463199	A	C
1	BTA-39422-NO-RS	0	103515881	C	A
1	BTB-01582427	0	103543035	A	G
1	BTB-00006833	0	103623793	G	A
1	BTA-39406-NO-RS	0	103675933	G	A
1	BTB-00046514	0	103728420	A	G
1	BTB-00046543	0	103766703	T	A
1	HAPMAP39785-BTA-85933	0	103788356	C	A
1	BTB-00045786	0	103926075	A	G
1	BTB-00045751	0	103950225	A	G
1	HAPMAP38948-BTA-28757	0	103973956	C	A
1	BTB-00046247	0	104048241	A	C
1	BTB-02007023	0	104119054	A	C
1	HAPMAP42893-BTA-27908	0	104152463	G	A
1	BTB-01831301	0	104220701	C	A
1	BTB-01579733	0	104280525	C	A
1	BTB-01579794	0	104317463	A	G
1	BTB-01330924	0	104798012	A	G
1	BTB-01331013	0	104842361	C	A
1	BTB-01995287	0	105028357	A	C
1	BTB-02031540	0	105053285	0	G
1	BTB-01776404	0	105108951	A	G
1	BTB-01776422	0	105134888	C	A
1	BTB-01690684	0	105191465	G	A
1	BTB-02073725	0	105264358	C	A
1	BTB-00045108	0	105293236	C	A
1	BTB-00044939	0	105355814	A	C
1	BTB-01648341	0	105387594	A	G
1	BTB-00044897	0	105477614	A	G
1	BTB-00044677	0	105651348	C	G
1	BTA-45217-NO-RS	0	105689048	A	G
1	BTB-00044654	0	105718030	G	A
1	HAPMAP44077-BTA-45213	0	105754655	G	A
1	HAPMAP51361-BTA-97011	0	105810391	G	A
1	ARS-BFGL-NGS-24511	0	105884830	A	G
1	ARS-BFGL-NGS-73237	0	105908625	A	G
1	BTA-23128-NO-RS	0	105979374	0	C
1	BTB-01808842	0	106228836	A	G
1	BTB-00048807	0	106245603	G	A
1	BTB-00048761	0	106267009	A	G
1	BTB-00048739	0	106295981	C	A
1	HAPMAP55247-RS29011752	0	106319550	A	G
1	HAPMAP13023-BTA-95276	0	106407844	A	G
1	HAPMAP27036-BTA-163250	0	106453206	G	A
1	ARS-BFGL-NGS-70855	0	106538660	A	G
1	BTB-00048676	0	106564994	A	G
1	HAPMAP48954-BTA-95284	0	106596266	A	G
1	HAPMAP39135-BTA-46239	0	106619491	C	A
1	BTB-00048624	0	106643275	G	A
1	BTB-00048535	0	106709414	G	A
1	BTB-00048482	0	106735559	A	G
1	HAPMAP47310-BTA-46212	0	106768984	G	A
1	BTB-00048449	0	106802833	A	G
1	BTB-00048319	0	106881204	C	A
1	ARS-BFGL-NGS-81410	0	106935147	0	C
1	BTB-00048187	0	106973350	G	A
1	BTA-46209-NO-RS	0	107009676	A	G
1	BTB-00048133	0	107033065	A	G
1	BTB-00048035	0	107149909	C	A
1	HAPMAP32019-BTA-124526	0	107217357	A	G
1	BTB-00047642	0	107257059	A	G
1	BTB-00047563	0	107284449	A	G
1	ARS-BFGL-NGS-85915	0	107307420	0	C
1	UA-IFASA-4990	0	107333592	A	G
1	HAPMAP59715-RS29022224	0	107384385	A	G
1	BTB-00049037	0	107530454	0	G
1	BTB-00049060	0	107573707	C	A
1	BTB-00049075	0	107611829	G	A
1	BTB-00240967	0	107670068	A	C
1	ARS-BFGL-NGS-63747	0	107698360	A	G
1	ARS-BFGL-NGS-51005	0	107727635	0	C
1	ARS-BFGL-NGS-106513	0	107864171	0	G
1	BTB-00049653	0	107910690	G	A
1	HAPMAP44218-BTA-18307	0	108000927	A	G
1	HAPMAP38658-BTA-121982	0	108031239	C	A
1	BTB-00045631	0	108091870	C	A
1	HAPMAP34753-BES7_CONTIG483_215	0	108154057	A	G
1	ARS-BFGL-BAC-31718	0	108174470	A	G
1	ARS-BFGL-NGS-235	0	108199006	A	G
1	BTB-00045263	0	108319369	A	G
1	BTA-45222-NO-RS	0	108352293	G	C
1	HAPMAP46299-BTA-46253	0	108444502	T	A
1	BTB-00049354	0	108453122	G	A
1	ARS-BFGL-NGS-89261	0	108497231	0	C
1	BTB-00049502	0	108547611	G	A
1	BTB-01319681	0	108612475	A	G
1	HAPMAP38386-BTA-122729	0	108634690	A	C
1	HAPMAP42097-BTA-120192	0	108708542	A	G
1	BTA-120188-NO-RS	0	108748198	G	A
1	ARS-BFGL-NGS-35848	0	108864882	G	A
1	HAPMAP44346-BTA-120193	0	108900317	G	A
1	HAPMAP42098-BTA-120200	0	108935413	A	G
1	BTB-01263441	0	109007793	A	C
1	BTB-01961443	0	109032560	A	G
1	BTA-109427-NO-RS	0	109079423	G	A
1	ARS-BFGL-NGS-32083	0	109099488	A	G
1	BTB-02008740	0	109136062	A	G
1	HAPMAP48271-BTA-27390	0	109175008	A	G
1	ARS-BFGL-NGS-535	0	109221369	A	G
1	ARS-BFGL-NGS-10422	0	109252370	A	G
1	BTB-01201574	0	109284636	A	G
1	HAPMAP44213-BTA-122843	0	109314516	A	G
1	BTB-01201524	0	109359679	G	A
1	BTA-98364-NO-RS	0	109468586	G	A
1	ARS-BFGL-NGS-66914	0	109521534	A	C
1	BTA-00854-RS29014005	0	109573236	G	A
1	ARS-BFGL-NGS-93455	0	109649036	A	C
1	ARS-BFGL-NGS-33623	0	109680994	C	A
1	BTA-111239-NO-RS	0	109749666	A	G
1	HAPMAP50869-BTA-111237	0	109869888	G	A
1	ARS-BFGL-NGS-109041	0	109915352	0	A
1	HAPMAP27886-BTA-156087	0	109986360	0	G
1	HAPMAP40040-BTA-104644	0	110037865	A	C
1	BTB-01568926	0	110070985	A	G
1	BTB-01568935	0	110093503	A	G
1	BTB-01859913	0	110155883	0	G
1	BTA-15268-NO-RS	0	110260240	0	A
1	BTB-00006126	0	110299855	A	G
1	BTB-01184881	0	110389787	G	A
1	BTA-102465-NO-RS	0	110521066	0	C
1	ARS-BFGL-NGS-19707	0	110557741	A	G
1	ARS-BFGL-BAC-16136	0	110580221	G	A
1	BTB-01166725	0	110629127	A	G
1	ARS-BFGL-NGS-87118	0	110660564	0	C
1	ARS-BFGL-BAC-16138	0	110694748	A	G
1	BTB-01166773	0	110720832	A	G
1	HAPMAP41730-BTA-102454	0	110781251	A	G
1	ARS-BFGL-NGS-105415	0	110808219	A	G
1	BTA-102461-NO-RS	0	110848462	A	G
1	HAPMAP38800-BTA-102469	0	110887273	C	A
1	HAPMAP51789-BTA-102473	0	110924093	A	G
1	BTB-01167043	0	110946536	A	G
1	ARS-BFGL-NGS-57889	0	111030092	A	G
1	HAPMAP39532-BTA-102468	0	111039014	C	A
1	BTA-96415-NO-RS	0	111265311	C	A
1	BTB-01140101	0	111289853	A	G
1	BTB-01139983	0	111326520	C	A
1	ARS-BFGL-NGS-18066	0	111357945	A	G
1	ARS-BFGL-NGS-26803	0	111389074	G	A
1	ARS-BFGL-NGS-26090	0	111544625	A	G
1	ARS-BFGL-NGS-89681	0	111577424	A	C
1	ARS-BFGL-NGS-30422	0	111636723	A	G
1	ARS-BFGL-NGS-26007	0	111855994	G	A
1	BTB-02056490	0	111955405	G	A
1	ARS-BFGL-NGS-104170	0	111997359	C	A
1	ARS-BFGL-NGS-104436	0	112039035	G	A
1	BTB-00049530	0	112069759	A	C
1	BTB-00049527	0	112096437	0	G
1	ARS-BFGL-NGS-12115	0	112128505	A	G
1	BTA-114834-NO-RS	0	112208818	T	A
1	BTB-01229664	0	112247273	C	A
1	HAPMAP43087-BTA-87783	0	112273665	A	G
1	ARS-BFGL-NGS-97925	0	112344219	0	G
1	BTB-01562245	0	112371771	0	G
1	BTA-104132-NO-RS	0	112396926	G	A
1	HAPMAP41249-BTA-37966	0	112462260	G	A
1	ARS-BFGL-NGS-18134	0	112497788	G	A
1	ARS-BFGL-NGS-61822	0	112526671	A	G
1	ARS-BFGL-BAC-16144	0	112551212	G	A
1	BTB-00049802	0	112621357	0	A
1	BTB-00049981	0	112675358	G	A
1	BTB-00738261	0	112729281	A	G
1	BTB-00049996	0	112827230	G	A
1	ARS-BFGL-NGS-104897	0	112863292	A	C
1	BTA-47227-NO-RS	0	112970646	0	A
1	HAPMAP46825-BTA-47232	0	112994639	G	A
1	ARS-BFGL-NGS-16218	0	113042340	0	G
1	ARS-BFGL-NGS-16950	0	113064926	G	A
1	ARS-BFGL-NGS-68690	0	113110343	A	G
1	BTA-47238-NO-RS	0	113215525	G	A
1	ARS-BFGL-NGS-107947	0	113238815	0	A
1	ARS-BFGL-NGS-25368	0	113296627	A	C
1	ARS-BFGL-BAC-6558	0	113346075	G	A
1	HAPMAP60237-RS29019540	0	113490096	A	G
1	BTB-01058479	0	113667077	A	G
1	ARS-BFGL-NGS-22231	0	113707812	A	G
1	BTB-01058465	0	113745976	G	A
1	BTA-122011-NO-RS	0	113821052	A	G
1	ARS-BFGL-NGS-43953	0	113855984	A	G
1	BTB-01058228	0	113906808	G	A
1	ARS-BFGL-NGS-42310	0	113934887	A	G
1	BTB-01057979	0	114085424	G	A
1	ARS-BFGL-NGS-2027	0	114239740	G	A
1	HAPMAP39601-BTA-89540	0	114270026	A	C
1	BTB-01649757	0	114338523	A	G
1	HAPMAP26702-BTA-148607	0	114498544	A	G
1	BTB-01057526	0	114581555	A	G
1	HAPMAP47770-BTA-89520	0	114647883	G	A
1	ARS-BFGL-NGS-109048	0	114737613	G	A
1	BTA-94396-NO-RS	0	114771441	A	C
1	BTB-00050187	0	114842562	G	A
1	ARS-BFGL-NGS-76535	0	114868818	A	G
1	BTB-01922537	0	114907147	G	A
1	ARS-BFGL-NGS-92715	0	114945541	A	G
1	ARS-BFGL-NGS-11580	0	114981065	A	C
1	HAPMAP51663-BTA-94927	0	115022208	A	G
1	BTB-01457148	0	115033039	A	C
1	ARS-BFGL-NGS-37145	0	115072563	A	G
1	UA-IFASA-1795	0	115133648	C	A
1	BTB-01744054	0	115185215	A	G
1	ARS-BFGL-NGS-67613	0	115389278	G	A
1	BTA-12381-RS29024334	0	115420906	A	G
1	BTB-00050464	0	115499944	A	G
1	BTA-47242-NO-RS	0	115529321	G	A
1	BTB-01094119	0	115584713	G	A
1	BTB-01094062	0	115619350	A	G
1	BTB-01094046	0	115654919	A	G
1	BTB-00051001	0	115689669	A	G
1	BTB-00050968	0	115738119	G	A
1	BTB-00050931	0	115766196	A	C
1	HAPMAP25235-BTA-124549	0	115810641	0	G
1	BTB-00050887	0	115882381	C	A
1	BTB-01514979	0	115917892	G	A
1	HAPMAP28796-BTA-112750	0	115951265	0	C
1	BTB-01191390	0	116046553	G	A
1	BTB-01591344	0	116103725	G	A
1	BTB-01953588	0	116180026	A	G
1	BTB-01191355	0	116207942	G	A
1	BTB-01191220	0	116250675	A	C
1	HAPMAP53293-RS29016851	0	116348200	G	A
1	ARS-BFGL-NGS-57677	0	116472073	A	G
1	BTB-01575226	0	116518604	G	A
1	BTA-105039-NO-RS	0	116569378	G	C
1	HAPMAP38720-BTA-105046	0	116582598	C	A
1	HAPMAP27149-BTA-124565	0	116662832	0	G
1	BTB-02041724	0	116700751	G	A
1	BTA-90528-NO-RS	0	116710190	A	C
1	HAPMAP51239-BTA-48169	0	116825697	A	G
1	BTB-00051291	0	116853616	C	A
1	BTB-02083452	0	116879644	A	G
1	HAPMAP24434-BTA-48171	0	116928702	C	A
1	HAPMAP27736-BTA-124575	0	117052000	0	G
1	BTB-01759173	0	117290539	A	G
1	BTB-02047820	0	117318567	G	A
1	BTB-01622929	0	117345968	A	C
1	ARS-BFGL-NGS-20062	0	117547653	A	G
1	HAPMAP60528-RS29019947	0	117619160	C	A
1	BTB-01305960	0	117722957	A	C
1	BTB-01305946	0	117751796	G	A
1	ARS-BFGL-NGS-25618	0	117781148	G	C
1	BTB-01641194	0	117817906	G	A
1	HAPMAP51142-BTA-109780	0	117854060	A	G
1	BTB-01499384	0	117894695	A	G
1	BTA-98511-NO-RS	0	117929353	A	G
1	UA-IFASA-1947	0	117973576	G	A
1	HAPMAP51365-BTA-98510	0	118002920	A	G
1	BTB-00051535	0	118072379	G	A
1	ARS-BFGL-NGS-93375	0	118105327	A	G
1	ARS-BFGL-NGS-13821	0	118127187	A	G
1	BTA-48213-NO-RS	0	118162844	A	G
1	HAPMAP39027-BTA-48208	0	118194724	C	A
1	BTB-00051887	0	118226740	C	A
1	ARS-BFGL-NGS-10545	0	118289543	A	G
1	BTB-00051924	0	118374617	A	G
1	HAPMAP42953-BTA-48231	0	118532290	G	A
1	HAPMAP46705-BTA-49345	0	118581426	G	A
1	BTB-00052514	0	118609659	A	G
1	BTB-00052471	0	118672043	G	A
1	ARS-BFGL-NGS-23299	0	118752046	A	C
1	BTB-00052201	0	118815770	G	A
1	HAPMAP48354-BTA-48238	0	118837556	A	G
1	BTB-00052307	0	118860691	G	A
1	ARS-BFGL-NGS-105650	0	118882592	G	A
1	HAPMAP54441-RS29025631	0	118923333	A	G
1	BTB-01543431	0	119018882	A	G
1	BTB-01543375	0	119062902	G	A
1	BTB-01632443	0	119106826	G	A
1	BTB-01632428	0	119128533	A	G
1	HAPMAP41567-BTA-52975	0	119226741	A	G
1	HAPMAP24824-BTA-136168	0	119266614	0	G
1	ARS-BFGL-NGS-59470	0	119329151	G	A
1	ARS-BFGL-NGS-31534	0	119355031	C	A
1	HAPMAP46305-BTA-53011	0	119374036	T	A
1	BTB-02013809	0	119399386	A	G
1	BTB-01877866	0	119446658	A	G
1	HAPMAP44086-BTA-49351	0	119509629	0	G
1	BTB-00052737	0	119544478	A	G
1	ARS-BFGL-NGS-27741	0	119579301	G	A
1	ARS-BFGL-NGS-91306	0	119725960	G	A
1	BTB-00052826	0	119790569	A	C
1	BTB-01943865	0	119835847	G	A
1	BTB-00053420	0	119873516	G	A
1	BTA-49362-NO-RS	0	119909518	A	G
1	ARS-BFGL-NGS-50236	0	119931878	T	A
1	ARS-BFGL-BAC-7205	0	119976661	C	A
1	BTB-00053237	0	120001963	G	A
1	BTA-114286-NO-RS	0	120065610	A	C
1	HAPMAP34409-BES7_CONTIG244_858	0	120149924	A	C
1	ARS-BFGL-BAC-7200	0	120263980	0	A
[truncated: 39,594 more rows]
