# Supplementary material for: A splice donor variant in CCDC189 is associated with asthenospermia in Nordic Red dairy cattle
Source: BMC Genomics. 2019 Apr 11;20:286. doi: 10.1186/s12864-019-5628-y (PMC6460654; doi:10.1186/s12864-019-5628-y)
Supplement: Supplementary file 6 — Asthenospermia-associated haplotype. BovineSNP50 SNP identifiers, dbSNP identifiers, positions and asthenospermia-associated alleles of 45 adjacent SNPs of the BovineSNP50 Bead chip. The coding of the alleles is based on the Illumina TOP/BOT format. The chromosomal position of the SNP corresponds to the UMD3.1 assembly of the bovine genome. (CSV 2 kb) [file 12864_2019_5628_MOESM6_ESM.csv]

Chr SNP rs_ID Position allele
25 ARS-BFGL-NGS-21738 rs110264258 25490468 G
25 ARS-BFGL-NGS-21527 rs42064785 25547267 A
25 HAPMAP41912-BTA-59851 rs41587297 25631487 G
25 ARS-BFGL-NGS-81206 rs110207069 25669327 G
25 BTA-110441-NO-RS rs41574561 25779530 A
25 ARS-BFGL-NGS-24420 rs110593313 25876171 C
25 HAPMAP30305-BTA-155754 rs109396389 26032901 A
25 HAPMAP39665-BTA-59836 rs41649689 26103020 C
25 ARS-BFGL-NGS-74847 rs110696641 26175012 G
25 BTA-59843-NO-RS rs41587296 26260257 G
25 BTA-59844-NO-RS rs41649694 26283348 A
25 ARS-BFGL-NGS-22050 rs42072585 26310196 A
25 ARS-BFGL-NGS-105526 rs110872022 26337016 C
25 ARS-BFGL-NGS-79696 rs109353334 26380285 A
25 ARS-BFGL-BAC-42500 rs110912921 26468456 G
25 ARS-BFGL-NGS-16120 rs109315688 26488786 G
25 BTB-00905776 rs42069799 26634306 C
25 ARS-BFGL-NGS-14945 rs110540667 26669633 G
25 HAPMAP34024-BES10_CONTIG525_12 rs43710123 26701571 A
25 ARS-BFGL-NGS-108997 rs42068521 26736589 G
25 ARS-BFGL-NGS-40782 rs109264916 26807071 A
25 ARS-BFGL-NGS-7049 rs110592900 26830749 A
25 HAPMAP57770-SS46527064 rs41255607 26867622 A
25 ARS-BFGL-BAC-42506 rs109735272 26899864 G
25 HAPMAP25888-BTA-156800 rs110768689 26921550 G
25 ARS-BFGL-NGS-100347 rs109529386 26982725 A
25 ARS-BFGL-NGS-75967 rs41257102 27117547 C
25 ARS-BFGL-NGS-31925 rs109555212 27409436 A
25 BTA-59768-NO-RS rs41567516 27477941 G
25 ARS-BFGL-NGS-37360 rs110340887 27501732 G
25 ARS-BFGL-NGS-103172 rs110655246 27525725 G
25 ARS-BFGL-NGS-3731 rs42065933 27545745 G
25 BTB-02018145 rs43119705 27670625 G
25 ARS-BFGL-NGS-6982 rs109311252 27736138 C
25 ARS-BFGL-NGS-70606 rs109454497 27787134 G
25 HAPMAP39031-BTA-59776 rs41649661 27847889 C
25 HAPMAP44260-BTA-59780 rs41649665 27872006 A
25 HAPMAP41591-BTA-59790 rs41649671 27912102 G
25 ARS-BFGL-NGS-20397 rs110156346 27947783 C
25 ARS-BFGL-BAC-42272 rs110048189 27970816 G
25 ARS-BFGL-NGS-28385 rs42068371 28049888 A
25 ARS-BFGL-NGS-75298 rs109543600 28272468 A
25 HAPMAP44104-BTA-59801 rs41587290 28372023 A
25 BTA-59806-NO-RS rs41603240 28449472 A
25 ARS-BFGL-NGS-6156 rs110755940 28470779 G
